# Supplementary material for: Tetra­kis(μ2-5-methyl­pyrazine-2-carboxyl­ato)-1:2κ3 N 1,O:O;2:3κ3 O:N 1,O;1:2κ2 O:O′;3:4κ2 O:O′-octa­octyl-1κ2 C,2κ2 C,3κ2 C,4κ2 C-di-μ3-oxido-1:2:3κ3 O;1:3:4κ3 O-tetra­tin(IV)
Source: Acta Crystallogr Sect E Struct Rep Online. 2009 Nov 14;65(Pt 12):m1579. doi: 10.1107/S1600536809047345 (PMC2971844; doi:10.1107/S1600536809047345)
Supplement: Supplementary file 1 [file e-65-m1579-sup1.cif]

##############################################################################
###                                                                        ###
###        Electronic paper (Acta Crystallographica Section E)             ###
###                                                                        ###
##############################################################################
#                                                                            #
# This CIF contains the data in a paper accepted for publication in Acta     #
# Crystallographica Section E. It conforms to the requirements of Notes      #
# for Authors for Section E, and has been peer reviewed under the auspices   #
# of the IUCr Commission on Journals.                                        #
#                                                                            #
# Full details of the Crystallographic Information File format               #
# are given in the paper "The Crystallographic Information File (CIF):       #
# a New Standard Archive File for Crystallography" by S. R. Hall, F. H.      #
# Allen and I. D. Brown [Acta Cryst. (1991), A47, 655-685].                  #
#                                                                            #
# The current version of the core CIF dictionary is obtainable from          #
# ftp://ftp.iucr.org/pub/cif_core.dic. The current version number is 2.4.    #
#                                                                            #
# Software is freely available for graphical display of the structure(s) in  #
# this CIF.  For information consult the CIF home page http://www.iucr.org/  #
# cif/home.html                                                              #
#                                                                            #
# This file may be used for bona fide research purposes within the           #
# scientific community so long as proper attribution is given to the journal # 
# article from which it was obtained.                                        #
#                                                                            #
##############################################################################
                                             
data_I
_audit_creation_method     SHELXL-97
_chemical_name_systematic
;
Tetrakis(\m~2~-5-methylpyrazine-2-carboxylato)-
1:4\k^3^<i>N</i>^1^,<i>O</i>:<i>O</i>;2:3\k^3^<i>O</i>:<i>N</i>^1^,<i>O</i>;
1:2\k^2^<i>O</i>:<i>O</i>';3:4\k^2^<i>O</i>:4\k<i>O</i>'-octaoctyl-
1\k^2^<i>C</i>,2\k^2^<i>C</i>,3\k^2^<i>C</i>,4\k^2^<i>C</i>-di-\m~3~-oxido-
1:2:3\k^3^<i>O</i>;1:3:4\k^3^<i>O</i>-tetratin(IV)
;
_chemical_name_common     ?
_chemical_formula_moiety     'C88 H156 N8 O10 Sn4'
_chemical_formula_sum     'C88 H156 N8 O10 Sn4'
_chemical_formula_iupac     '[Sn4 (C8 H17)8 O2 (C6 H5 N2 O2)4]'
_chemical_formula_weight     1960.97
_chemical_melting_point     ?
_symmetry_cell_setting     Triclinic
_symmetry_space_group_name_H-M     'P -1'
_symmetry_space_group_name_Hall     '-P 1'
loop_
    _symmetry_equiv_pos_as_xyz
    'x, y, z'
    '-x, -y, -z'
_cell_length_a     12.406(4)
_cell_length_b     13.282(4)
_cell_length_c     16.223(5)
_cell_angle_alpha     76.623(4)
_cell_angle_beta     73.361(4)
_cell_angle_gamma     86.522(3)
_cell_volume     2491.7(13)
_cell_formula_units_Z     1
_cell_measurement_reflns_used     3961
_cell_measurement_theta_min     2.241
_cell_measurement_theta_max     26.603
_cell_measurement_temperature     295(2)
_exptl_crystal_description     block
_exptl_crystal_colour     colourless
_exptl_crystal_size_max     0.63
_exptl_crystal_size_mid     0.54
_exptl_crystal_size_min     0.49
_exptl_crystal_density_diffrn     1.307
_exptl_crystal_density_meas     ?
_exptl_crystal_density_method     'not measured'
_exptl_crystal_F_000     1020
_exptl_absorpt_coefficient_mu     1.045
_exptl_absorpt_correction_type     multi-scan
_exptl_absorpt_process_details     '(SADABS; Sheldrick, 1996)'
_exptl_absorpt_correction_T_min     0.6023
_exptl_absorpt_correction_T_max     0.6232
_exptl_special_details
;
;
_diffrn_ambient_temperature     293(2)
_diffrn_radiation_type     MoK\a
_diffrn_radiation_wavelength     0.71073
_diffrn_radiation_source     'fine-focus sealed tube'
_diffrn_radiation_monochromator     graphite
_diffrn_measurement_device_type     'Bruker SMART CCD'
_diffrn_measurement_method     '\f and \w'
_diffrn_detector_area_resol_mean     ?
_diffrn_reflns_number     12764
_diffrn_reflns_av_R_equivalents     0.0413
_diffrn_reflns_av_sigmaI/netI     0.1029
_diffrn_reflns_theta_min     1.58
_diffrn_reflns_theta_max     25.01
_diffrn_reflns_theta_full     25.01
_diffrn_measured_fraction_theta_max     0.979
_diffrn_measured_fraction_theta_full     0.979
_diffrn_reflns_limit_h_min     -11
_diffrn_reflns_limit_h_max     14
_diffrn_reflns_limit_k_min     -15
_diffrn_reflns_limit_k_max     15
_diffrn_reflns_limit_l_min     -19
_diffrn_reflns_limit_l_max     18
_diffrn_standards_number     0
_diffrn_standards_interval_count     ?
_diffrn_standards_interval_time     ?
_diffrn_standards_decay_%     ?
_refine_special_details
;
Refinement of <i>F</i>^2^ against ALL reflections. The weighted <i>R</i>-factor
<i>wR</i> and goodness of fit <i>S</i> are based on <i>F</i>^2^, conventional
<i>R</i>-factors <i>R</i> are based on <i>F</i>, with <i>F</i> set to zero for
negative <i>F</i>^2^. The threshold expression of <i>F</i>^2^ >
\s(<i>F</i>^2^) is used only for calculating <i>R</i>-factors(gt) <i>etc</i>.
and is not relevant to the choice of reflections for refinement.
<i>R</i>-factors based on <i>F</i>^2^ are statistically about twice as large
as those based on <i>F</i>, and <i>R</i>- factors based on ALL data will be
even larger.
;
_reflns_number_total     8613
_reflns_number_gt     4935
_reflns_threshold_expression     I>2\s(I)
_refine_ls_structure_factor_coef     Fsqd
_refine_ls_matrix_type     full
_refine_ls_R_factor_all     0.1333
_refine_ls_R_factor_gt     0.0643
_refine_ls_wR_factor_gt     0.1535
_refine_ls_wR_factor_ref     0.2227
_refine_ls_goodness_of_fit_ref     1.110
_refine_ls_restrained_S_all     1.110
_refine_ls_number_reflns     8613
_refine_ls_number_parameters     496
_refine_ls_number_restraints     0
_refine_ls_hydrogen_treatment     constr
_refine_ls_weighting_scheme     calc
_refine_ls_weighting_details
             'w=1/[\s^2^(Fo^2^)+(0.0784P)^2^+14.9991P] where P=(Fo^2^+2Fc^2^)/3'
_atom_sites_solution_hydrogens     geom
_atom_sites_solution_primary     direct
_atom_sites_solution_secondary     difmap
_refine_ls_shift/su_max     0.001
_refine_ls_shift/su_mean     0.000
_refine_diff_density_max     3.101
_refine_diff_density_min     -1.137
_refine_ls_extinction_method     none
_refine_ls_extinction_coef     ?
loop_
    _atom_type_symbol
    _atom_type_description
    _atom_type_scat_dispersion_real
    _atom_type_scat_dispersion_imag
    _atom_type_scat_source
    'C' 'C' 0.0033 0.0016
                         'International Tables Vol C Tables 4.2.6.8 and 6.1.1.4'
    'H' 'H' 0.0000 0.0000
                         'International Tables Vol C Tables 4.2.6.8 and 6.1.1.4'
    'N' 'N' 0.0061 0.0033
                         'International Tables Vol C Tables 4.2.6.8 and 6.1.1.4'
    'O' 'O' 0.0106 0.0060
                         'International Tables Vol C Tables 4.2.6.8 and 6.1.1.4'
    'Sn' 'Sn' -0.6537 1.4246
                         'International Tables Vol C Tables 4.2.6.8 and 6.1.1.4'
_computing_data_collection     'SMART (Bruker 1998)'
_computing_cell_refinement     'SAINT (Bruker 1998)'
_computing_data_reduction     'SAINT (Bruker 1998)'
_computing_structure_solution     'SHELXS97 (Sheldrick, 2008)'
_computing_structure_refinement     'SHELXL97 (Sheldrick, 2008)'
_computing_molecular_graphics     'SHELXTL (Sheldrick, 2008)'
_computing_publication_material
                            'SHELXL97 (Sheldrick, 2008) and PLATON (Spek, 2009)'
loop_
    _atom_site_type_symbol
    _atom_site_label
    _atom_site_fract_x
    _atom_site_fract_y
    _atom_site_fract_z
    _atom_site_U_iso_or_equiv
    _atom_site_adp_type
    _atom_site_calc_flag
    _atom_site_refinement_flags
    _atom_site_occupancy
    _atom_site_disorder_assembly
    _atom_site_disorder_group
    Sn Sn1 0.75921(6) 1.02020(5) 1.00407(5) 0.0425(3) Uani d . 1 . .
    Sn Sn2 0.54331(5) 0.88620(5) 0.97148(5) 0.0352(2) Uani d . 1 . .
    N N1 0.6754(7) 0.7190(6) 0.9181(6) 0.048(2) Uani d . 1 . .
    N N2 0.8219(9) 0.5630(7) 0.8661(7) 0.064(3) Uani d . 1 . .
    N N3 0.3417(7) 0.5913(7) 0.9200(7) 0.053(3) Uani d . 1 . .
    N N4 0.1270(10) 0.5904(8) 0.9034(9) 0.082(4) Uani d . 1 . .
    O O1 0.7472(6) 0.8839(5) 0.9515(5) 0.0458(18) Uani d . 1 . .
    O O2 0.9195(7) 0.8183(6) 0.9440(6) 0.065(2) Uani d . 1 . .
    O O3 0.4103(6) 0.7570(5) 0.9680(5) 0.051(2) Uani d . 1 . .
    O O4 0.2668(6) 0.8471(5) 0.9371(5) 0.052(2) Uani d . 1 . .
    O O5 0.6013(5) 1.0223(5) 0.9969(5) 0.0377(16) Uani d . 1 . .
    C C1 0.8261(10) 0.8085(8) 0.9410(8) 0.050(3) Uani d . 1 . .
    C C2 0.7819(10) 0.7240(9) 0.9119(8) 0.055(3) Uani d . 1 . .
    C C3 0.8574(11) 0.6445(9) 0.8875(9) 0.060(3) Uani d . 1 . .
    H H3 0.9324 0.6488 0.8863 0.072 Uiso calc R 1 . .
    C C4 0.7144(10) 0.5611(9) 0.8713(8) 0.056(3) Uani d . 1 . .
    C C5 0.6447(10) 0.6354(9) 0.8977(8) 0.057(3) Uani d . 1 . .
    H H5 0.5690 0.6284 0.9021 0.068 Uiso calc R 1 . .
    C C6 0.6730(12) 0.4696(10) 0.8488(10) 0.073(4) Uani d . 1 . .
    H H6A 0.7351 0.4253 0.8308 0.109 Uiso calc R 1 . .
    H H6B 0.6389 0.4933 0.8017 0.109 Uiso calc R 1 . .
    H H6C 0.6185 0.4318 0.8998 0.109 Uiso calc R 1 . .
    C C7 0.3250(9) 0.7600(8) 0.9431(8) 0.051(3) Uani d . 1 . .
    C C8 0.2775(9) 0.6749(8) 0.9274(8) 0.051(3) Uani d . 1 . .
    C C9 0.1718(11) 0.6705(9) 0.9178(9) 0.066(4) Uani d . 1 . .
    H H9 0.1274 0.7291 0.9218 0.079 Uiso calc R 1 . .
    C C10 0.1861(11) 0.5135(9) 0.8960(9) 0.059(3) Uani d . 1 . .
    C C11 0.2959(10) 0.5123(9) 0.9025(9) 0.061(3) Uani d . 1 . .
    H H11 0.3396 0.4540 0.8943 0.073 Uiso calc R 1 . .
    C C12 0.1371(12) 0.4235(10) 0.8802(10) 0.075(4) Uani d . 1 . .
    H H12A 0.1070 0.3754 0.9354 0.112 Uiso calc R 1 . .
    H H12B 0.1944 0.3902 0.8420 0.112 Uiso calc R 1 . .
    H H12C 0.0780 0.4464 0.8530 0.112 Uiso calc R 1 . .
    C C13 0.7885(12) 0.9313(11) 1.1232(9) 0.073(4) Uani d . 1 . .
    H H13A 0.7954 0.8591 1.1200 0.087 Uiso calc R 1 . .
    H H13B 0.8596 0.9529 1.1275 0.087 Uiso calc R 1 . .
    C C14 0.6980(13) 0.9405(12) 1.2060(10) 0.081(4) Uani d . 1 . .
    H H14A 0.6257 0.9258 1.1993 0.097 Uiso calc R 1 . .
    H H14B 0.6965 1.0114 1.2126 0.097 Uiso calc R 1 . .
    C C15 0.7133(13) 0.8685(12) 1.2899(10) 0.086(5) Uani d . 1 . .
    H H15A 0.7168 0.7976 1.2831 0.104 Uiso calc R 1 . .
    H H15B 0.7843 0.8846 1.2981 0.104 Uiso calc R 1 . .
    C C16 0.6188(15) 0.8776(13) 1.3717(11) 0.096(5) Uani d . 1 . .
    H H16A 0.6163 0.9483 1.3790 0.116 Uiso calc R 1 . .
    H H16B 0.5477 0.8629 1.3630 0.116 Uiso calc R 1 . .
    C C17 0.6319(16) 0.8052(14) 1.4551(12) 0.103(5) Uani d . 1 . .
    H H17A 0.7018 0.8213 1.4650 0.124 Uiso calc R 1 . .
    H H17B 0.6366 0.7347 1.4474 0.124 Uiso calc R 1 . .
    C C18 0.5347(16) 0.8129(14) 1.5359(12) 0.110(6) Uani d . 1 . .
    H H18A 0.4646 0.7974 1.5262 0.132 Uiso calc R 1 . .
    H H18B 0.5305 0.8830 1.5446 0.132 Uiso calc R 1 . .
    C C19 0.5503(17) 0.7374(16) 1.6189(13) 0.121(7) Uani d . 1 . .
    H H19A 0.5559 0.6673 1.6100 0.145 Uiso calc R 1 . .
    H H19B 0.6194 0.7538 1.6297 0.145 Uiso calc R 1 . .
    C C20 0.4504(19) 0.7450(17) 1.6984(14) 0.145(8) Uani d . 1 . .
    H H20A 0.4610 0.6981 1.7501 0.218 Uiso calc R 1 . .
    H H20B 0.3824 0.7273 1.6879 0.218 Uiso calc R 1 . .
    H H20C 0.4452 0.8145 1.7070 0.218 Uiso calc R 1 . .
    C C21 0.8774(14) 1.0941(13) 0.8843(11) 0.098(5) Uani d . 1 . .
    H H21A 0.9513 1.0669 0.8859 0.117 Uiso calc R 1 . .
    H H21B 0.8596 1.0736 0.8360 0.117 Uiso calc R 1 . .
    C C22 0.8853(17) 1.2086(15) 0.8628(13) 0.125(7) Uani d . 1 . .
    H H22A 0.9007 1.2301 0.9116 0.150 Uiso calc R 1 . .
    H H22B 0.8127 1.2366 0.8582 0.150 Uiso calc R 1 . .
    C C23 0.9729(17) 1.2552(16) 0.7797(14) 0.127(7) Uani d . 1 . .
    H H23A 0.9758 1.3290 0.7758 0.152 Uiso calc R 1 . .
    H H23B 1.0453 1.2270 0.7848 0.152 Uiso calc R 1 . .
    C C24 0.9587(17) 1.2402(16) 0.6965(14) 0.125(7) Uani d . 1 . .
    H H24A 0.8811 1.2543 0.6962 0.150 Uiso calc R 1 . .
    H H24B 0.9735 1.1683 0.6935 0.150 Uiso calc R 1 . .
    C C25 1.0353(18) 1.3088(16) 0.6151(15) 0.131(7) Uani d . 1 . .
    H H25A 1.0141 1.3804 0.6147 0.158 Uiso calc R 1 . .
    H H25B 1.1120 1.3010 0.6194 0.158 Uiso calc R 1 . .
    C C26 1.0324(18) 1.2861(17) 0.5299(15) 0.131(7) Uani d . 1 . .
    H H26A 0.9557 1.2926 0.5260 0.157 Uiso calc R 1 . .
    H H26B 1.0554 1.2150 0.5296 0.157 Uiso calc R 1 . .
    C C27 1.108(2) 1.3568(18) 0.4499(16) 0.144(8) Uani d . 1 . .
    H H27A 1.0823 1.4274 0.4494 0.173 Uiso calc R 1 . .
    H H27B 1.1834 1.3527 0.4559 0.173 Uiso calc R 1 . .
    C C28 1.111(2) 1.3339(19) 0.3636(17) 0.166(10) Uani d . 1 . .
    H H28A 1.1636 1.3801 0.3170 0.249 Uiso calc R 1 . .
    H H28B 1.0379 1.3431 0.3547 0.249 Uiso calc R 1 . .
    H H28C 1.1350 1.2637 0.3635 0.249 Uiso calc R 1 . .
    C C29 0.5414(11) 0.7814(10) 1.0901(9) 0.068(4) Uani d . 1 . .
    H H29A 0.5512 0.7128 1.0778 0.082 Uiso calc R 1 . .
    H H29B 0.6074 0.7957 1.1062 0.082 Uiso calc R 1 . .
    C C30 0.4425(13) 0.7758(12) 1.1704(10) 0.083(4) Uani d . 1 . .
    H H30A 0.3759 0.7564 1.1576 0.099 Uiso calc R 1 . .
    H H30B 0.4297 0.8438 1.1837 0.099 Uiso calc R 1 . .
    C C31 0.4592(14) 0.6980(12) 1.2516(11) 0.089(5) Uani d . 1 . .
    H H31A 0.4744 0.6306 1.2374 0.107 Uiso calc R 1 . .
    H H31B 0.5249 0.7187 1.2650 0.107 Uiso calc R 1 . .
    C C32 0.3609(15) 0.6884(13) 1.3323(11) 0.101(5) Uani d . 1 . .
    H H32A 0.2954 0.6660 1.3198 0.122 Uiso calc R 1 . .
    H H32B 0.3446 0.7558 1.3463 0.122 Uiso calc R 1 . .
    C C33 0.3816(16) 0.6122(14) 1.4119(12) 0.109(6) Uani d . 1 . .
    H H33A 0.3944 0.5443 1.3984 0.131 Uiso calc R 1 . .
    H H33B 0.4497 0.6327 1.4219 0.131 Uiso calc R 1 . .
    C C34 0.2882(17) 0.6041(16) 1.4950(13) 0.121(6) Uani d . 1 . .
    H H34A 0.2200 0.5815 1.4865 0.145 Uiso calc R 1 . .
    H H34B 0.2742 0.6717 1.5091 0.145 Uiso calc R 1 . .
    C C35 0.3176(18) 0.5265(16) 1.5727(14) 0.131(7) Uani d . 1 . .
    H H35A 0.3170 0.4565 1.5643 0.157 Uiso calc R 1 . .
    H H35B 0.3924 0.5412 1.5745 0.157 Uiso calc R 1 . .
    C C36 0.232(2) 0.5354(19) 1.6591(16) 0.169(10) Uani d . 1 . .
    H H36A 0.2496 0.4865 1.7071 0.253 Uiso calc R 1 . .
    H H36B 0.1580 0.5211 1.6569 0.253 Uiso calc R 1 . .
    H H36C 0.2342 0.6042 1.6679 0.253 Uiso calc R 1 . .
    C C37 0.5683(10) 0.9247(10) 0.8349(8) 0.061(3) Uani d . 1 . .
    H H37A 0.5380 0.8677 0.8202 0.073 Uiso calc R 1 . .
    H H37B 0.5208 0.9840 0.8230 0.073 Uiso calc R 1 . .
    C C38 0.6816(11) 0.9497(11) 0.7698(9) 0.074(4) Uani d . 1 . .
    H H38A 0.7279 0.8882 0.7735 0.088 Uiso calc R 1 . .
    H H38B 0.7174 1.0023 0.7858 0.088 Uiso calc R 1 . .
    C C39 0.6774(13) 0.9875(12) 0.6759(10) 0.086(4) Uani d . 1 . .
    H H39A 0.6394 0.9350 0.6617 0.104 Uiso calc R 1 . .
    H H39B 0.6305 1.0487 0.6735 0.104 Uiso calc R 1 . .
    C C40 0.7846(15) 1.0136(14) 0.6054(11) 0.104(5) Uani d . 1 . .
    H H40A 0.8313 0.9523 0.6058 0.124 Uiso calc R 1 . .
    H H40B 0.8238 1.0657 0.6192 0.124 Uiso calc R 1 . .
    C C41 0.7724(15) 1.0529(15) 0.5138(12) 0.109(6) Uani d . 1 . .
    H H41A 0.7236 1.0052 0.5040 0.131 Uiso calc R 1 . .
    H H41B 0.7341 1.1189 0.5121 0.131 Uiso calc R 1 . .
    C C42 0.8757(16) 1.0673(16) 0.4391(13) 0.120(7) Uani d . 1 . .
    H H42A 0.9127 1.0009 0.4380 0.144 Uiso calc R 1 . .
    H H42B 0.9264 1.1131 0.4490 0.144 Uiso calc R 1 . .
    C C43 0.8560(17) 1.1118(17) 0.3492(13) 0.127(7) Uani d . 1 . .
    H H43A 0.8058 1.0654 0.3394 0.153 Uiso calc R 1 . .
    H H43B 0.8178 1.1775 0.3510 0.153 Uiso calc R 1 . .
    C C44 0.9569(19) 1.1282(19) 0.2737(15) 0.165(10) Uani d . 1 . .
    H H44A 0.9357 1.1556 0.2204 0.247 Uiso calc R 1 . .
    H H44B 0.9949 1.0636 0.2701 0.247 Uiso calc R 1 . .
    H H44C 1.0062 1.1763 0.2811 0.247 Uiso calc R 1 . .
loop_
    _atom_site_aniso_label
    _atom_site_aniso_U_11
    _atom_site_aniso_U_22
    _atom_site_aniso_U_33
    _atom_site_aniso_U_12
    _atom_site_aniso_U_13
    _atom_site_aniso_U_23
    Sn1 0.0267(4) 0.0374(4) 0.0702(6) 0.0005(3) -0.0202(4) -0.0176(4)
    Sn2 0.0282(4) 0.0306(4) 0.0502(5) -0.0008(3) -0.0144(3) -0.0113(3)
    N1 0.038(5) 0.040(5) 0.078(7) 0.002(4) -0.030(5) -0.020(5)
    N2 0.065(7) 0.048(6) 0.094(9) 0.010(5) -0.029(6) -0.038(6)
    N3 0.038(5) 0.044(5) 0.085(8) 0.000(4) -0.028(5) -0.017(5)
    N4 0.070(8) 0.049(6) 0.152(12) 0.008(6) -0.056(8) -0.043(7)
    O1 0.037(4) 0.036(4) 0.073(5) 0.004(3) -0.021(4) -0.020(4)
    O2 0.046(5) 0.054(5) 0.113(8) 0.004(4) -0.037(5) -0.035(5)
    O3 0.041(4) 0.044(4) 0.083(6) -0.003(3) -0.031(4) -0.023(4)
    O4 0.042(4) 0.044(4) 0.083(6) -0.002(4) -0.031(4) -0.023(4)
    O5 0.030(4) 0.027(3) 0.064(5) -0.003(3) -0.025(3) -0.010(3)
    C1 0.053(7) 0.050(7) 0.062(8) -0.013(6) -0.022(6) -0.033(6)
    C2 0.049(7) 0.057(7) 0.072(9) 0.000(6) -0.031(6) -0.020(6)
    C3 0.051(8) 0.057(8) 0.078(9) 0.001(6) -0.024(7) -0.019(7)
    C4 0.053(8) 0.052(7) 0.072(9) -0.001(6) -0.025(7) -0.021(6)
    C5 0.053(8) 0.053(7) 0.077(9) -0.007(6) -0.027(7) -0.024(7)
    C6 0.075(10) 0.061(8) 0.093(11) -0.008(7) -0.032(8) -0.027(8)
    C7 0.040(6) 0.044(6) 0.082(9) -0.002(5) -0.031(6) -0.023(6)
    C8 0.044(7) 0.044(6) 0.079(9) -0.007(5) -0.029(6) -0.026(6)
    C9 0.055(8) 0.047(7) 0.099(11) 0.010(6) -0.022(7) -0.025(7)
    C10 0.056(8) 0.046(7) 0.087(10) -0.004(6) -0.028(7) -0.025(7)
    C11 0.056(8) 0.049(7) 0.087(10) -0.001(6) -0.028(7) -0.024(7)
    C12 0.081(10) 0.058(8) 0.102(12) -0.011(7) -0.041(9) -0.029(8)
    C13 0.072(9) 0.075(9) 0.080(10) 0.000(8) -0.034(8) -0.020(8)
    C14 0.079(11) 0.084(10) 0.085(11) 0.004(8) -0.036(9) -0.016(9)
    C15 0.086(11) 0.088(11) 0.088(12) 0.000(9) -0.032(10) -0.015(9)
    C16 0.095(13) 0.098(12) 0.094(13) -0.002(10) -0.030(11) -0.014(10)
    C17 0.102(14) 0.103(13) 0.099(14) -0.003(11) -0.028(11) -0.012(11)
    C18 0.109(15) 0.112(14) 0.103(15) -0.006(12) -0.026(12) -0.011(12)
    C19 0.118(17) 0.122(16) 0.109(16) -0.007(13) -0.022(13) -0.008(13)
    C20 0.14(2) 0.15(2) 0.121(18) -0.015(16) -0.015(15) -0.012(15)
    C21 0.085(12) 0.093(12) 0.103(13) -0.013(10) -0.011(10) -0.015(10)
    C22 0.109(15) 0.117(16) 0.120(17) -0.015(13) -0.002(13) -0.005(13)
    C23 0.112(16) 0.122(16) 0.120(18) -0.017(13) -0.005(14) -0.005(14)
    C24 0.109(16) 0.124(16) 0.119(18) -0.017(13) -0.008(14) -0.007(14)
    C25 0.116(17) 0.130(17) 0.122(18) -0.016(14) -0.008(14) -0.003(15)
    C26 0.116(17) 0.130(17) 0.120(18) -0.015(14) -0.007(14) -0.006(15)
    C27 0.131(19) 0.14(2) 0.13(2) -0.016(16) -0.008(16) -0.004(17)
    C28 0.15(2) 0.17(2) 0.14(2) -0.020(18) -0.001(18) -0.008(19)
    C29 0.066(9) 0.067(8) 0.080(10) -0.002(7) -0.029(8) -0.019(7)
    C30 0.080(11) 0.081(10) 0.089(12) 0.000(8) -0.029(9) -0.015(9)
    C31 0.091(12) 0.089(11) 0.090(12) -0.006(9) -0.031(10) -0.014(10)
    C32 0.101(14) 0.098(13) 0.098(14) -0.003(11) -0.026(11) -0.010(11)
    C33 0.108(15) 0.108(14) 0.103(15) -0.007(12) -0.026(12) -0.008(12)
    C34 0.120(16) 0.118(16) 0.111(16) -0.006(13) -0.023(13) -0.007(13)
    C35 0.126(18) 0.128(17) 0.117(18) -0.006(14) -0.017(14) -0.004(14)
    C36 0.16(2) 0.17(2) 0.14(2) -0.017(19) -0.009(18) -0.005(18)
    C37 0.056(8) 0.062(8) 0.075(9) -0.005(6) -0.026(7) -0.022(7)
    C38 0.066(9) 0.075(9) 0.081(11) -0.005(8) -0.021(8) -0.018(8)
    C39 0.079(11) 0.094(11) 0.083(12) -0.011(9) -0.019(9) -0.017(9)
    C40 0.093(13) 0.108(14) 0.097(14) -0.011(11) -0.014(11) -0.009(11)
    C41 0.100(14) 0.115(14) 0.098(15) -0.013(11) -0.012(12) -0.011(12)
    C42 0.108(15) 0.125(16) 0.106(16) -0.013(13) -0.010(13) -0.006(13)
    C43 0.115(17) 0.135(18) 0.108(17) -0.015(14) -0.009(14) -0.007(14)
    C44 0.14(2) 0.18(2) 0.13(2) -0.017(18) 0.002(17) 0.002(17)
_geom_special_details
;
All e.s.d.'s (except the e.s.d. in the dihedral angle between two l.s. planes)
are estimated using the full covariance matrix. The cell e.s.d.'s are taken
into account individually in the estimation of e.s.d.'s in distances, angles
and torsion angles; correlations between e.s.d.'s in cell parameters are only
used when they are defined by crystal symmetry. An approximate (isotropic)
treatment of cell e.s.d.'s is used for estimating e.s.d.'s involving l.s.
planes.
;
loop_
    _geom_bond_atom_site_label_1
    _geom_bond_atom_site_label_2
    _geom_bond_site_symmetry_2
    _geom_bond_distance
    _geom_bond_publ_flag
    Sn1 O5 . 1.993(6) y
    Sn1 C21 . 2.133(16) y
    Sn1 C13 . 2.135(13) y
    Sn1 O4 2_677 2.158(7) y
    Sn1 O1 . 2.202(6) y
    Sn2 C37 . 2.090(12) y
    Sn2 C29 . 2.093(13) y
    Sn2 O5 2_677 2.111(6) y
    Sn2 O5 . 2.151(6) y
    Sn2 O1 . 2.455(7) y
    Sn2 O3 . 2.472(7) y
    Sn2 N1 . 2.829(9) y
    N1 C2 . 1.300(13) ?
    N1 C5 . 1.334(13) ?
    N2 C4 . 1.313(14) ?
    N2 C3 . 1.343(14) ?
    N3 C8 . 1.334(13) ?
    N3 C11 . 1.345(14) ?
    N4 C10 . 1.229(15) ?
    N4 C9 . 1.326(15) ?
    O1 C1 . 1.363(13) ?
    O2 C1 . 1.189(12) ?
    O3 C7 . 1.231(12) ?
    O4 C7 . 1.326(12) ?
    O4 Sn1 2_677 2.158(7) ?
    O5 Sn2 2_677 2.111(6) ?
    C1 C2 . 1.500(14) ?
    C2 C3 . 1.418(16) ?
    C3 H3 . 0.9300 ?
    C4 C5 . 1.336(16) ?
    C4 C6 . 1.504(15) ?
    C5 H5 . 0.9300 ?
    C6 H6A . 0.9600 ?
    C6 H6B . 0.9600 ?
    C6 H6C . 0.9600 ?
    C7 C8 . 1.411(14) ?
    C8 C9 . 1.370(15) ?
    C9 H9 . 0.9300 ?
    C10 C11 . 1.395(16) ?
    C10 C12 . 1.478(15) ?
    C11 H11 . 0.9300 ?
    C12 H12A . 0.9600 ?
    C12 H12B . 0.9600 ?
    C12 H12C . 0.9600 ?
    C13 C14 . 1.508(19) ?
    C13 H13A . 0.9700 ?
    C13 H13B . 0.9700 ?
    C14 C15 . 1.526(19) ?
    C14 H14A . 0.9700 ?
    C14 H14B . 0.9700 ?
    C15 C16 . 1.52(2) ?
    C15 H15A . 0.9700 ?
    C15 H15B . 0.9700 ?
    C16 C17 . 1.51(2) ?
    C16 H16A . 0.9700 ?
    C16 H16B . 0.9700 ?
    C17 C18 . 1.52(2) ?
    C17 H17A . 0.9700 ?
    C17 H17B . 0.9700 ?
    C18 C19 . 1.53(2) ?
    C18 H18A . 0.9700 ?
    C18 H18B . 0.9700 ?
    C19 C20 . 1.53(2) ?
    C19 H19A . 0.9700 ?
    C19 H19B . 0.9700 ?
    C20 H20A . 0.9600 ?
    C20 H20B . 0.9600 ?
    C20 H20C . 0.9600 ?
    C21 C22 . 1.48(2) ?
    C21 H21A . 0.9700 ?
    C21 H21B . 0.9700 ?
    C22 C23 . 1.50(2) ?
    C22 H22A . 0.9700 ?
    C22 H22B . 0.9700 ?
    C23 C24 . 1.47(2) ?
    C23 H23A . 0.9700 ?
    C23 H23B . 0.9700 ?
    C24 C25 . 1.52(2) ?
    C24 H24A . 0.9700 ?
    C24 H24B . 0.9700 ?
    C25 C26 . 1.49(3) ?
    C25 H25A . 0.9700 ?
    C25 H25B . 0.9700 ?
    C26 C27 . 1.51(3) ?
    C26 H26A . 0.9700 ?
    C26 H26B . 0.9700 ?
    C27 C28 . 1.49(3) ?
    C27 H27A . 0.9700 ?
    C27 H27B . 0.9700 ?
    C28 H28A . 0.9600 ?
    C28 H28B . 0.9600 ?
    C28 H28C . 0.9600 ?
    C29 C30 . 1.503(19) ?
    C29 H29A . 0.9700 ?
    C29 H29B . 0.9700 ?
    C30 C31 . 1.532(19) ?
    C30 H30A . 0.9700 ?
    C30 H30B . 0.9700 ?
    C31 C32 . 1.50(2) ?
    C31 H31A . 0.9700 ?
    C31 H31B . 0.9700 ?
    C32 C33 . 1.52(2) ?
    C32 H32A . 0.9700 ?
    C32 H32B . 0.9700 ?
    C33 C34 . 1.49(2) ?
    C33 H33A . 0.9700 ?
    C33 H33B . 0.9700 ?
    C34 C35 . 1.55(2) ?
    C34 H34A . 0.9700 ?
    C34 H34B . 0.9700 ?
    C35 C36 . 1.52(3) ?
    C35 H35A . 0.9700 ?
    C35 H35B . 0.9700 ?
    C36 H36A . 0.9600 ?
    C36 H36B . 0.9600 ?
    C36 H36C . 0.9600 ?
    C37 C38 . 1.500(17) ?
    C37 H37A . 0.9700 ?
    C37 H37B . 0.9700 ?
    C38 C39 . 1.503(19) ?
    C38 H38A . 0.9700 ?
    C38 H38B . 0.9700 ?
    C39 C40 . 1.48(2) ?
    C39 H39A . 0.9700 ?
    C39 H39B . 0.9700 ?
    C40 C41 . 1.50(2) ?
    C40 H40A . 0.9700 ?
    C40 H40B . 0.9700 ?
    C41 C42 . 1.48(2) ?
    C41 H41A . 0.9700 ?
    C41 H41B . 0.9700 ?
    C42 C43 . 1.52(2) ?
    C42 H42A . 0.9700 ?
    C42 H42B . 0.9700 ?
    C43 C44 . 1.46(2) ?
    C43 H43A . 0.9700 ?
    C43 H43B . 0.9700 ?
    C44 H44A . 0.9600 ?
    C44 H44B . 0.9600 ?
    C44 H44C . 0.9600 ?
loop_
    _geom_angle_atom_site_label_1
    _geom_angle_atom_site_label_2
    _geom_angle_atom_site_label_3
    _geom_angle_site_symmetry_1
    _geom_angle_site_symmetry_3
    _geom_angle
    _geom_angle_publ_flag
    O5 Sn1 C21 . . 114.0(5) ?
    O5 Sn1 C13 . . 116.2(4) ?
    C21 Sn1 C13 . . 129.3(6) ?
    O5 Sn1 O4 . 2_677 92.8(3) ?
    C21 Sn1 O4 . 2_677 95.7(5) ?
    C13 Sn1 O4 . 2_677 88.1(4) ?
    O5 Sn1 O1 . . 75.7(2) ?
    C21 Sn1 O1 . . 92.0(5) ?
    C13 Sn1 O1 . . 94.2(4) ?
    O4 Sn1 O1 2_677 . 168.0(3) ?
    C37 Sn2 C29 . . 152.6(5) ?
    C37 Sn2 O5 . 2_677 96.3(4) ?
    C29 Sn2 O5 . 2_677 104.8(4) ?
    C37 Sn2 O5 . . 102.9(4) ?
    C29 Sn2 O5 . . 99.4(4) ?
    O5 Sn2 O5 2_677 . 74.7(3) ?
    C37 Sn2 O1 . . 91.0(4) ?
    C29 Sn2 O1 . . 82.9(4) ?
    O5 Sn2 O1 2_677 . 142.4(2) ?
    O5 Sn2 O1 . . 67.8(2) ?
    C37 Sn2 O3 . . 83.7(4) ?
    C29 Sn2 O3 . . 81.0(4) ?
    O5 Sn2 O3 2_677 . 84.7(2) ?
    O5 Sn2 O3 . . 158.9(3) ?
    O1 Sn2 O3 . . 132.8(2) ?
    C37 Sn2 N1 . . 78.1(4) ?
    C29 Sn2 N1 . . 75.8(4) ?
    O5 Sn2 N1 2_677 . 158.1(2) ?
    O5 Sn2 N1 . . 127.1(2) ?
    O1 Sn2 N1 . . 59.3(2) ?
    O3 Sn2 N1 . . 73.7(2) ?
    C2 N1 C5 . . 114.8(10) ?
    C2 N1 Sn2 . . 115.7(7) ?
    C5 N1 Sn2 . . 129.5(7) ?
    C4 N2 C3 . . 116.1(10) ?
    C8 N3 C11 . . 116.2(9) ?
    C10 N4 C9 . . 117.3(11) ?
    C1 O1 Sn1 . . 125.7(6) ?
    C1 O1 Sn2 . . 132.8(6) ?
    Sn1 O1 Sn2 . . 98.3(3) ?
    C7 O3 Sn2 . . 135.6(7) ?
    C7 O4 Sn1 . 2_677 137.4(7) ?
    Sn1 O5 Sn2 . 2_677 137.1(3) ?
    Sn1 O5 Sn2 . . 116.6(3) ?
    Sn2 O5 Sn2 2_677 . 105.3(3) ?
    O2 C1 O1 . . 122.6(9) ?
    O2 C1 C2 . . 127.3(11) ?
    O1 C1 C2 . . 109.4(9) ?
    N1 C2 C3 . . 121.7(10) ?
    N1 C2 C1 . . 120.5(11) ?
    C3 C2 C1 . . 117.5(10) ?
    N2 C3 C2 . . 120.7(11) ?
    N2 C3 H3 . . 119.6 ?
    C2 C3 H3 . . 119.6 ?
    N2 C4 C5 . . 121.5(10) ?
    N2 C4 C6 . . 116.8(11) ?
    C5 C4 C6 . . 121.6(11) ?
    N1 C5 C4 . . 125.0(11) ?
    N1 C5 H5 . . 117.5 ?
    C4 C5 H5 . . 117.5 ?
    C4 C6 H6A . . 109.5 ?
    C4 C6 H6B . . 109.5 ?
    H6A C6 H6B . . 109.5 ?
    C4 C6 H6C . . 109.5 ?
    H6A C6 H6C . . 109.5 ?
    H6B C6 H6C . . 109.5 ?
    O3 C7 O4 . . 118.4(9) ?
    O3 C7 C8 . . 125.3(10) ?
    O4 C7 C8 . . 116.1(9) ?
    N3 C8 C9 . . 116.8(9) ?
    N3 C8 C7 . . 117.2(10) ?
    C9 C8 C7 . . 126.0(11) ?
    N4 C9 C8 . . 126.0(11) ?
    N4 C9 H9 . . 117.0 ?
    C8 C9 H9 . . 117.0 ?
    N4 C10 C11 . . 120.5(11) ?
    N4 C10 C12 . . 117.9(12) ?
    C11 C10 C12 . . 121.6(12) ?
    N3 C11 C10 . . 123.1(11) ?
    N3 C11 H11 . . 118.4 ?
    C10 C11 H11 . . 118.4 ?
    C10 C12 H12A . . 109.5 ?
    C10 C12 H12B . . 109.5 ?
    H12A C12 H12B . . 109.5 ?
    C10 C12 H12C . . 109.5 ?
    H12A C12 H12C . . 109.5 ?
    H12B C12 H12C . . 109.5 ?
    C14 C13 Sn1 . . 114.5(9) ?
    C14 C13 H13A . . 108.6 ?
    Sn1 C13 H13A . . 108.6 ?
    C14 C13 H13B . . 108.6 ?
    Sn1 C13 H13B . . 108.6 ?
    H13A C13 H13B . . 107.6 ?
    C13 C14 C15 . . 114.1(13) ?
    C13 C14 H14A . . 108.7 ?
    C15 C14 H14A . . 108.7 ?
    C13 C14 H14B . . 108.7 ?
    C15 C14 H14B . . 108.7 ?
    H14A C14 H14B . . 107.6 ?
    C16 C15 C14 . . 112.7(13) ?
    C16 C15 H15A . . 109.0 ?
    C14 C15 H15A . . 109.0 ?
    C16 C15 H15B . . 109.0 ?
    C14 C15 H15B . . 109.0 ?
    H15A C15 H15B . . 107.8 ?
    C17 C16 C15 . . 113.2(14) ?
    C17 C16 H16A . . 108.9 ?
    C15 C16 H16A . . 108.9 ?
    C17 C16 H16B . . 108.9 ?
    C15 C16 H16B . . 108.9 ?
    H16A C16 H16B . . 107.7 ?
    C16 C17 C18 . . 112.6(16) ?
    C16 C17 H17A . . 109.1 ?
    C18 C17 H17A . . 109.1 ?
    C16 C17 H17B . . 109.1 ?
    C18 C17 H17B . . 109.1 ?
    H17A C17 H17B . . 107.8 ?
    C17 C18 C19 . . 111.0(16) ?
    C17 C18 H18A . . 109.4 ?
    C19 C18 H18A . . 109.4 ?
    C17 C18 H18B . . 109.4 ?
    C19 C18 H18B . . 109.4 ?
    H18A C18 H18B . . 108.0 ?
    C20 C19 C18 . . 109.9(17) ?
    C20 C19 H19A . . 109.7 ?
    C18 C19 H19A . . 109.7 ?
    C20 C19 H19B . . 109.7 ?
    C18 C19 H19B . . 109.7 ?
    H19A C19 H19B . . 108.2 ?
    C19 C20 H20A . . 109.5 ?
    C19 C20 H20B . . 109.5 ?
    H20A C20 H20B . . 109.5 ?
    C19 C20 H20C . . 109.5 ?
    H20A C20 H20C . . 109.5 ?
    H20B C20 H20C . . 109.5 ?
    C22 C21 Sn1 . . 118.2(13) ?
    C22 C21 H21A . . 107.8 ?
    Sn1 C21 H21A . . 107.8 ?
    C22 C21 H21B . . 107.8 ?
    Sn1 C21 H21B . . 107.8 ?
    H21A C21 H21B . . 107.1 ?
    C21 C22 C23 . . 115.4(18) ?
    C21 C22 H22A . . 108.4 ?
    C23 C22 H22A . . 108.4 ?
    C21 C22 H22B . . 108.4 ?
    C23 C22 H22B . . 108.4 ?
    H22A C22 H22B . . 107.5 ?
    C24 C23 C22 . . 117.1(19) ?
    C24 C23 H23A . . 108.0 ?
    C22 C23 H23A . . 108.0 ?
    C24 C23 H23B . . 108.0 ?
    C22 C23 H23B . . 108.0 ?
    H23A C23 H23B . . 107.3 ?
    C23 C24 C25 . . 113.4(19) ?
    C23 C24 H24A . . 108.9 ?
    C25 C24 H24A . . 108.9 ?
    C23 C24 H24B . . 108.9 ?
    C25 C24 H24B . . 108.9 ?
    H24A C24 H24B . . 107.7 ?
    C26 C25 C24 . . 114.3(19) ?
    C26 C25 H25A . . 108.7 ?
    C24 C25 H25A . . 108.7 ?
    C26 C25 H25B . . 108.7 ?
    C24 C25 H25B . . 108.7 ?
    H25A C25 H25B . . 107.6 ?
    C25 C26 C27 . . 113(2) ?
    C25 C26 H26A . . 108.9 ?
    C27 C26 H26A . . 108.9 ?
    C25 C26 H26B . . 108.9 ?
    C27 C26 H26B . . 108.9 ?
    H26A C26 H26B . . 107.7 ?
    C28 C27 C26 . . 115(2) ?
    C28 C27 H27A . . 108.5 ?
    C26 C27 H27A . . 108.5 ?
    C28 C27 H27B . . 108.5 ?
    C26 C27 H27B . . 108.5 ?
    H27A C27 H27B . . 107.5 ?
    C27 C28 H28A . . 109.5 ?
    C27 C28 H28B . . 109.5 ?
    H28A C28 H28B . . 109.5 ?
    C27 C28 H28C . . 109.5 ?
    H28A C28 H28C . . 109.5 ?
    H28B C28 H28C . . 109.5 ?
    C30 C29 Sn2 . . 120.7(9) ?
    C30 C29 H29A . . 107.2 ?
    Sn2 C29 H29A . . 107.2 ?
    C30 C29 H29B . . 107.2 ?
    Sn2 C29 H29B . . 107.2 ?
    H29A C29 H29B . . 106.8 ?
    C29 C30 C31 . . 112.8(13) ?
    C29 C30 H30A . . 109.0 ?
    C31 C30 H30A . . 109.0 ?
    C29 C30 H30B . . 109.0 ?
    C31 C30 H30B . . 109.0 ?
    H30A C30 H30B . . 107.8 ?
    C32 C31 C30 . . 114.3(14) ?
    C32 C31 H31A . . 108.7 ?
    C30 C31 H31A . . 108.7 ?
    C32 C31 H31B . . 108.7 ?
    C30 C31 H31B . . 108.7 ?
    H31A C31 H31B . . 107.6 ?
    C31 C32 C33 . . 112.7(15) ?
    C31 C32 H32A . . 109.0 ?
    C33 C32 H32A . . 109.0 ?
    C31 C32 H32B . . 109.0 ?
    C33 C32 H32B . . 109.0 ?
    H32A C32 H32B . . 107.8 ?
    C34 C33 C32 . . 114.6(17) ?
    C34 C33 H33A . . 108.6 ?
    C32 C33 H33A . . 108.6 ?
    C34 C33 H33B . . 108.6 ?
    C32 C33 H33B . . 108.6 ?
    H33A C33 H33B . . 107.6 ?
    C33 C34 C35 . . 110.9(17) ?
    C33 C34 H34A . . 109.5 ?
    C35 C34 H34A . . 109.5 ?
    C33 C34 H34B . . 109.5 ?
    C35 C34 H34B . . 109.5 ?
    H34A C34 H34B . . 108.0 ?
    C36 C35 C34 . . 109.5(19) ?
    C36 C35 H35A . . 109.8 ?
    C34 C35 H35A . . 109.8 ?
    C36 C35 H35B . . 109.8 ?
    C34 C35 H35B . . 109.8 ?
    H35A C35 H35B . . 108.2 ?
    C35 C36 H36A . . 109.5 ?
    C35 C36 H36B . . 109.5 ?
    H36A C36 H36B . . 109.5 ?
    C35 C36 H36C . . 109.5 ?
    H36A C36 H36C . . 109.5 ?
    H36B C36 H36C . . 109.5 ?
    C38 C37 Sn2 . . 123.2(9) ?
    C38 C37 H37A . . 106.5 ?
    Sn2 C37 H37A . . 106.5 ?
    C38 C37 H37B . . 106.5 ?
    Sn2 C37 H37B . . 106.5 ?
    H37A C37 H37B . . 106.5 ?
    C37 C38 C39 . . 113.7(12) ?
    C37 C38 H38A . . 108.8 ?
    C39 C38 H38A . . 108.8 ?
    C37 C38 H38B . . 108.8 ?
    C39 C38 H38B . . 108.8 ?
    H38A C38 H38B . . 107.7 ?
    C40 C39 C38 . . 118.6(14) ?
    C40 C39 H39A . . 107.7 ?
    C38 C39 H39A . . 107.7 ?
    C40 C39 H39B . . 107.7 ?
    C38 C39 H39B . . 107.7 ?
    H39A C39 H39B . . 107.1 ?
    C39 C40 C41 . . 115.1(15) ?
    C39 C40 H40A . . 108.5 ?
    C41 C40 H40A . . 108.5 ?
    C39 C40 H40B . . 108.5 ?
    C41 C40 H40B . . 108.5 ?
    H40A C40 H40B . . 107.5 ?
    C42 C41 C40 . . 118.0(17) ?
    C42 C41 H41A . . 107.8 ?
    C40 C41 H41A . . 107.8 ?
    C42 C41 H41B . . 107.8 ?
    C40 C41 H41B . . 107.8 ?
    H41A C41 H41B . . 107.2 ?
    C41 C42 C43 . . 114.4(17) ?
    C41 C42 H42A . . 108.7 ?
    C43 C42 H42A . . 108.7 ?
    C41 C42 H42B . . 108.7 ?
    C43 C42 H42B . . 108.7 ?
    H42A C42 H42B . . 107.6 ?
    C44 C43 C42 . . 116(2) ?
    C44 C43 H43A . . 108.3 ?
    C42 C43 H43A . . 108.3 ?
    C44 C43 H43B . . 108.3 ?
    C42 C43 H43B . . 108.3 ?
    H43A C43 H43B . . 107.4 ?
    C43 C44 H44A . . 109.5 ?
    C43 C44 H44B . . 109.5 ?
    H44A C44 H44B . . 109.5 ?
    C43 C44 H44C . . 109.5 ?
    H44A C44 H44C . . 109.5 ?
    H44B C44 H44C . . 109.5 ?
data_global
_journal_date_recd_electronic     2009-11-03
_journal_date_accepted     2009-11-09
_journal_name_full     'Acta Crystallographica, Section E'
_journal_year     2009
_journal_volume     65
_journal_issue     12
_journal_page_first     m1579
_journal_page_last     m1579
_journal_paper_category     QM
_journal_coeditor_code     SI2220
_publ_contact_author_name     'Pro. Zhongjun Gao'
_publ_contact_author_address
;
Deapartment of Chemistry
Jining University
Shandong 273155
P. R. China
;
_publ_contact_author_email     zhongjungao@yahoo.cn
_publ_contact_author_fax     ?
_publ_contact_author_phone     ?
_publ_section_title
;\
Tetrakis(\m~2~-5-methylpyrazine-2-carboxylato)-
1:4\k^3^<i>N</i>^1^,<i>O</i>:<i>O</i>;2:3\k^3^<i>O</i>:<i>N</i>^1^,<i>O</i>;\
1:2\k^2^<i>O</i>:<i>O</i>';3:4\k^2^<i>O</i>:4\k<i>O</i>'-octaoctyl-\
1\k^2^<i>C</i>,2\k^2^<i>C</i>,3\k^2^<i>C</i>,4\k^2^<i>C</i>-di-\m~3~-oxido-\
1:2:3\k^3^<i>O</i>;1:3:4\k^3^<i>O</i>-tetratin(IV)
;
loop_
    _publ_author_name
    _publ_author_address
    'Zhongjun Gao'
;
Deapartment of Chemistry
Jining University
Shandong 273155
People's Republic of China
;
    'Fahui Li'
;
 Marine Drug and Food Institute
 Ocean University of China
 Qingdao 266003
 People's Republic of China
;
