# Supplementary material for: Tetra­kis(μ2-5-methyl­pyrazine-2-carboxyl­ato)-1:2κ3 N 1,O:O;2:3κ3 O:N 1,O;1:2κ2 O:O′;3:4κ2 O:O′-octa­octyl-1κ2 C,2κ2 C,3κ2 C,4κ2 C-di-μ3-oxido-1:2:3κ3 O;1:3:4κ3 O-tetra­tin(IV)
Source: Acta Crystallogr Sect E Struct Rep Online. 2009 Nov 14;65(Pt 12):m1579. doi: 10.1107/S1600536809047345 (PMC2971844; doi:10.1107/S1600536809047345)
Supplement: Supplementary file 2 [file e-65-m1579-Isup2.hkl]

# 
# h,k,l, Fc-squared, Fo-squared, sigma(Fo-squared) and status flag 
# 
data_I
_shelx_title ' 060606f                in  P-1' 
_shelx_refln_list_code          4 
_shelx_F_calc_maximum      358.27 
_exptl_crystal_F_000      1020.00 
_reflns_d_resolution_high  0.8406 
 
loop_ 
 _symmetry_equiv_pos_as_xyz 
 'x, y, z' 
 '-x, -y, -z' 
 
_cell_length_a    12.4060 
_cell_length_b    13.2820 
_cell_length_c    16.2230 
_cell_angle_alpha  76.623 
_cell_angle_beta   73.361 
_cell_angle_gamma  86.522 
 
_shelx_F_squared_multiplier     1.000 
 
loop_ 
 _refln_index_h 
 _refln_index_k 
 _refln_index_l 
 _refln_F_squared_calc 
 _refln_F_squared_meas 
 _refln_F_squared_sigma 
 _refln_observed_status 
   1   0   0    12843.14    14300.60    698.60 o 
   2   0   0     8194.42     8728.62    304.35 o 
   3   0   0     2092.24     3020.65    120.92 o 
   4   0   0     5770.58     5576.54    211.77 o 
   5   0   0      176.70      129.45     27.38 o 
   6   0   0     3676.38     4017.32    177.32 o 
   7   0   0      276.66      125.94     77.49 o 
   8   0   0       47.75      -36.31     35.76 o 
   9   0   0     3558.00     3963.75    198.33 o 
  10   0   0     4920.13     5519.71    408.00 o 
  11   0   0      126.71      -73.77    101.77 o 
  12   0   0       22.24     -109.19    127.60 o 
  13   0   0     1473.28     2089.47    293.39 o 
  14   0   0     1192.83     1578.78    282.10 o 
 -14   1   0      357.58      410.30    199.36 o 
 -13   1   0      745.27     1074.08    227.65 o 
 -12   1   0       25.20     -171.52    116.92 o 
 -11   1   0       28.42     -152.88    101.92 o 
 -10   1   0     5175.79     5062.81    245.45 o 
  -9   1   0     3583.01     3612.34    466.61 o 
  -8   1   0      116.64       86.89     42.71 o 
  -7   1   0     1637.15     1497.98    100.36 o 
  -6   1   0    18655.43    19774.77    828.83 o 
  -5   1   0     3610.93     3927.44    165.92 o 
  -4   1   0     6964.03     5950.02    226.19 o 
  -3   1   0      442.41      755.64     48.56 o 
  -2   1   0      581.69     1412.61    164.12 o 
  -1   1   0     4883.63     4414.60    160.92 o 
   0   1   0    31848.68    40013.81   1858.72 o 
   1   1   0     7859.44     8752.44    434.91 o 
   2   1   0        2.33      -10.21     15.31 o 
   3   1   0    12355.76    13586.08    471.81 o 
   4   1   0    27436.43    30974.81   1055.88 o 
   5   1   0      183.36      244.66     55.44 o 
   6   1   0     3732.10     4562.65    193.14 o 
   7   1   0     3421.08     3754.36    172.74 o 
   8   1   0     4745.11     4614.96    210.86 o 
   9   1   0     1264.07     1774.98    118.00 o 
  10   1   0     1488.17      927.16    168.43 o 
  11   1   0       40.12     -103.31     97.28 o 
  12   1   0        1.77     -145.23    102.54 o 
  13   1   0     2263.26     2764.73    313.50 o 
  14   1   0     1748.82     2664.81    346.75 o 
 -13   2   0       60.89      -86.30    142.60 o 
 -12   2   0      604.71      776.52    184.67 o 
 -11   2   0      113.04        8.29     67.51 o 
 -10   2   0     2861.86     2723.54    169.97 o 
  -9   2   0     1201.77     1049.25     98.59 o 
  -8   2   0        0.11      -51.05     35.62 o 
  -7   2   0     2685.36     2488.59    134.25 o 
  -6   2   0    12219.22    13212.75    484.38 o 
  -5   2   0     5401.02     5349.37    279.55 o 
  -4   2   0       20.63       24.91     18.17 o 
  -3   2   0     1033.81     1689.34    133.89 o 
  -2   2   0   128357.37   129993.95   4103.28 o 
  -1   2   0     1167.30     1300.62    103.70 o 
   0   2   0     3722.17     5005.85    176.62 o 
   1   2   0     1541.47     1374.26     57.29 o 
   2   2   0     2441.94     2547.12    156.98 o 
   3   2   0     3693.34     4254.96    160.24 o 
   4   2   0    15547.23    15848.10    552.44 o 
   5   2   0     2287.14     2408.60    109.43 o 
   6   2   0      303.83      391.16     45.09 o 
   7   2   0     8059.16     7839.66    308.92 o 
   8   2   0     7172.85     7800.57    317.55 o 
   9   2   0      114.29       75.94    103.93 o 
  10   2   0       17.88      -30.78     99.60 o 
  11   2   0      819.60      787.81    178.63 o 
  12   2   0       35.21       31.24    129.14 o 
  13   2   0      975.56      929.17    212.66 o 
  14   2   0      707.07      491.81    206.78 o 
 -12   3   0     1914.81     1600.90    181.57 o 
 -11   3   0     1090.23     1244.67    124.54 o 
 -10   3   0      935.19      733.02    101.25 o 
  -9   3   0      129.59        9.91     51.28 o 
  -8   3   0     2201.84     2384.76    140.03 o 
  -7   3   0      950.72      941.08     82.39 o 
  -6   3   0    10102.59     9310.32    631.02 o 
  -5   3   0     6751.07     8048.24    306.75 o 
  -4   3   0     1166.77     1051.66    139.19 o 
  -3   3   0     9971.90     8899.21    555.31 o 
  -2   3   0    26494.90    27867.73    768.10 o 
  -1   3   0     1908.65     2072.34    135.95 o 
   0   3   0     1548.29     1715.80     60.14 o 
   1   3   0     3347.70     3262.52    103.74 o 
   2   3   0     1345.94     1531.90     66.99 o 
   3   3   0     3102.39     2770.14    182.50 o 
   5   3   0       33.69       11.35     37.43 o 
   6   3   0      644.04      654.86     51.03 o 
   7   3   0     8820.10    10331.06    602.72 o 
   8   3   0     5082.63     4623.91    350.93 o 
   9   3   0       43.84      -33.10     82.74 o 
  10   3   0      145.21       23.51    116.76 o 
  11   3   0     3058.23     3334.81    336.70 o 
  12   3   0      413.72      336.84    165.64 o 
  13   3   0      343.55       45.01    158.22 o 
 -13   4   0      180.15      128.05    105.79 o 
 -12   4   0     2652.96     2613.00    239.42 o 
 -11   4   0     1843.95     1841.86    195.03 o 
 -10   4   0      507.17      536.62     94.76 o 
  -9   4   0      162.41      -18.02     60.04 o 
  -8   4   0      774.16      602.02    106.01 o 
  -7   4   0        3.32      -28.38     31.87 o 
  -6   4   0     3716.29     3712.24    197.27 o 
  -5   4   0     1305.42     1152.01     76.54 o 
  -4   4   0     2858.77     2280.75    106.79 o 
  -3   4   0     8642.24     7013.01    211.57 o 
  -2   4   0    23241.28    25152.18   2237.79 o 
  -1   4   0      210.72      110.71     13.95 o 
   0   4   0      295.39       85.53     19.40 o 
   1   4   0     2367.28     2768.54    124.99 o 
   2   4   0     3125.72     3100.75    103.38 o 
   3   4   0      433.58      498.15     75.32 o 
   4   4   0      267.18      247.44     67.12 o 
   5   4   0     3391.35     3604.38    259.83 o 
   6   4   0       47.46       76.55     70.99 o 
   7   4   0     6217.04     6737.20    433.82 o 
   8   4   0     1562.56     1586.05    200.75 o 
   9   4   0       58.63      -75.01     84.45 o 
  10   4   0      146.08       78.10    128.83 o 
  11   4   0     4322.36     4615.56    396.24 o 
  12   4   0     1230.49     1555.58    269.42 o 
  13   4   0       61.53       31.09    156.98 o 
 -13   5   0      185.70       41.14    104.39 o 
 -12   5   0     2686.35     2980.48    267.25 o 
 -11   5   0      660.38      521.50    131.93 o 
 -10   5   0       31.70      -75.01     77.95 o 
  -9   5   0     1835.19     1589.45    178.32 o 
  -8   5   0     6900.97     6676.38    290.44 o 
  -7   5   0      172.70      163.29     49.41 o 
  -6   5   0     1295.93      857.48     77.65 o 
  -5   5   0      792.49      575.03    135.32 o 
  -4   5   0      517.86      478.37     40.39 o 
  -3   5   0       16.28       22.79     13.71 o 
  -2   5   0     6506.53     4426.35    443.03 o 
  -1   5   0      112.94        6.34     11.08 o 
   0   5   0      114.08       10.74     14.80 o 
   1   5   0    14904.15    15952.27    453.87 o 
   2   5   0    10049.83    11886.81    345.37 o 
   3   5   0     2412.67     2681.21    115.58 o 
   4   5   0     1720.51     2017.87    170.13 o 
   5   5   0     5656.34     6824.27    420.68 o 
   6   5   0     1514.30     1225.95    168.27 o 
   7   5   0     2850.48     2691.72    252.72 o 
   8   5   0      587.66      549.65    139.50 o 
   9   5   0      312.55      164.71    125.58 o 
  10   5   0      345.32      176.78    147.70 o 
  11   5   0     2680.01     3145.04    346.29 o 
  12   5   0      815.32      869.47    222.08 o 
  13   5   0       19.75     -131.46    179.87 o 
 -13   6   0        3.19      -90.17    106.25 o 
 -12   6   0     1098.50     1463.82    201.21 o 
 -11   6   0       14.15      -26.29     95.12 o 
 -10   6   0       92.21       75.63     83.82 o 
  -9   6   0     2847.16     3168.85    266.79 o 
  -8   6   0     5038.26     5440.06    369.80 o 
  -7   6   0      485.64      380.61    105.63 o 
  -6   6   0       80.81      -76.09     50.73 o 
  -5   6   0     6796.38     6307.11    617.87 o 
  -4   6   0    10082.90     8968.06    401.26 o 
  -3   6   0      460.15      372.27     31.68 o 
  -2   6   0     2200.86     2344.83    120.63 o 
  -1   6   0      707.33     1117.97     53.05 o 
   0   6   0        4.77       -1.43     17.36 o 
   1   6   0     9484.00    11232.20    331.88 o 
   2   6   0    12178.03    13187.12    385.38 o 
   3   6   0       55.29       14.26     19.77 o 
   4   6   0      537.06      396.85     91.87 o 
   5   6   0    10477.55    12022.90    677.11 o 
   6   6   0     3287.65     3048.68    269.11 o 
   7   6   0      695.84      587.39    146.62 o 
   8   6   0        2.46     -119.55    106.41 o 
   9   6   0      745.55      476.50    178.32 o 
  10   6   0        5.55     -203.38    138.58 o 
  11   6   0      492.38      563.42    212.35 o 
  12   6   0      163.89     -158.06    171.67 o 
 -12   7   0      177.87       15.00    126.51 o 
 -11   7   0       63.56       -7.58    113.98 o 
 -10   7   0      375.08      266.78    125.28 o 
  -9   7   0      993.61     1402.58    181.57 o 
  -8   7   0     3326.95     2819.94    244.98 o 
  -7   7   0       50.36      136.10     90.47 o 
  -6   7   0        1.30      -95.12     63.41 o 
  -5   7   0     7287.64     7685.06    661.80 o 
  -4   7   0    13559.33    12902.90    483.12 o 
  -3   7   0      802.37      454.61     64.07 o 
  -2   7   0       12.79      -44.69     29.80 o 
  -1   7   0     6052.01     6075.38    196.39 o 
   0   7   0     3111.42     2988.69    205.82 o 
   1   7   0     2450.25     2552.85    103.09 o 
   2   7   0     4758.55     4945.01    169.33 o 
   3   7   0     1276.19     1356.60     69.39 o 
   4   7   0      174.15      232.45     54.93 o 
   5   7   0     9010.04     9840.32    582.45 o 
   6   7   0     3322.04     2701.00    264.01 o 
   7   7   0       44.78      -75.78    101.77 o 
   8   7   0      414.52      357.10    152.34 o 
   9   7   0     3333.69     4197.82    373.04 o 
  10   7   0      762.32      491.96    195.80 o 
  11   7   0      207.81       45.63    183.58 o 
  12   7   0        3.74     -257.05    171.36 o 
 -12   8   0        0.60      -62.17    120.48 o 
 -11   8   0      451.62      390.19    154.66 o 
 -10   8   0     1241.05     1512.06    197.66 o 
  -9   8   0      160.94       -8.04    106.40 o 
  -8   8   0      876.52     1017.02    177.55 o 
  -7   8   0      782.63      706.31    138.27 o 
  -6   8   0      408.17      327.56    100.84 o 
  -5   8   0     3291.89     3139.20    170.30 o 
  -4   8   0     6782.64     6834.68    291.75 o 
  -3   8   0       13.60      -34.03     55.83 o 
  -2   8   0      715.81      886.67     92.52 o 
  -1   8   0    10975.36    11131.11    450.37 o 
   0   8   0     5304.68     4910.90    261.10 o 
   1   8   0       79.07       56.44     28.03 o 
   2   8   0       10.47      -16.23     32.04 o 
   3   8   0     1122.87     1111.03     69.20 o 
   4   8   0       14.93      -65.16     43.44 o 
   5   8   0     4636.67     4766.67    235.10 o 
   6   8   0     1147.76     1125.38    114.11 o 
   7   8   0      336.67      123.42    124.65 o 
   8   8   0      463.84      428.40    164.87 o 
   9   8   0     4495.97     5612.97    455.79 o 
  10   8   0      955.56     1110.73    231.36 o 
  11   8   0       51.44     -203.69    171.06 o 
  12   8   0      240.74        1.86    220.69 o 
 -11   9   0     1047.17     1528.30    223.32 o 
 -10   9   0     1950.06     2678.27    279.32 o 
  -9   9   0      132.59      112.12    110.73 o 
  -8   9   0        0.19     -113.21     75.47 o 
  -7   9   0     1732.82     1798.09    204.15 o 
  -6   9   0     1730.17     1440.00    174.77 o 
  -5   9   0     1260.36     1188.11    128.90 o 
  -4   9   0     1798.71     1672.19    124.17 o 
  -3   9   0        6.21      -53.98     63.72 o 
  -2   9   0      429.73      344.13    132.23 o 
  -1   9   0     8789.02    10103.25    567.92 o 
   0   9   0     4622.38     4548.28    441.71 o 
   1   9   0       30.70      -39.03     26.02 o 
   2   9   0      575.61      627.60     64.12 o 
   3   9   0     6103.01     5775.65    260.44 o 
   4   9   0      612.59      563.56     88.69 o 
   5   9   0     1202.91      764.10    100.50 o 
   6   9   0       23.68     -116.11     97.28 o 
   7   9   0      202.16       63.25    139.27 o 
   8   9   0        3.43      -54.24     74.65 o 
   9   9   0      831.32      956.86    222.70 o 
  10   9   0      380.95      145.69    196.73 o 
  11   9   0        9.65     -135.33    158.06 o 
 -10  10   0     1583.68     2192.17    261.22 o 
  -9  10   0      214.99      319.51    151.72 o 
  -8  10   0       19.63     -151.72    101.15 o 
  -7  10   0     1927.85     1591.77    204.00 o 
  -6  10   0     2288.07     2705.99    223.25 o 
  -5  10   0       28.90      -60.58     69.21 o 
  -4  10   0        9.37      -64.18     80.42 o 
  -3  10   0      428.71      260.29     74.01 o 
  -2  10   0        0.31      -56.39     99.83 o 
  -1  10   0     3451.35     3746.91    194.37 o 
   0  10   0     1515.06     1792.64    123.93 o 
   1  10   0      133.92      116.34     52.79 o 
   2  10   0      834.77      727.34    136.26 o 
   3  10   0     4330.34     4652.67    229.01 o 
   4  10   0     1003.72      889.21    147.39 o 
   5  10   0        0.10      -81.27     58.36 o 
   6  10   0     1154.95     1080.56    122.01 o 
   7  10   0     2194.95     2187.55    175.61 o 
   8  10   0        5.82     -120.62     80.42 o 
   9  10   0      391.39      315.59    110.39 o 
  10  10   0        0.58     -160.39    134.17 o 
  -9  11   0       11.14      -64.34    125.58 o 
  -8  11   0       59.70      -66.20    122.49 o 
  -7  11   0     1402.45     1253.02    187.45 o 
  -6  11   0     1743.68     2016.79    156.76 o 
  -5  11   0      138.92       -4.51     73.94 o 
  -4  11   0      220.75      114.47     70.24 o 
  -3  11   0     2197.25     2452.37    163.98 o 
  -2  11   0      675.50      758.48     99.87 o 
  -1  11   0      348.94      208.17     69.02 o 
   0  11   0        0.12       -0.80     55.00 o 
   1  11   0      852.66     1042.54    172.60 o 
   2  11   0      472.72      319.82    125.74 o 
   3  11   0     2908.79     2735.03    245.76 o 
   4  11   0      397.48      247.13    116.61 o 
   5  11   0       43.77      -79.68     61.78 o 
   6  11   0     1105.47      979.12    136.94 o 
   7  11   0     2864.28     2957.72    210.42 o 
   8  11   0      185.04      166.86    105.29 o 
   9  11   0        4.78     -135.23    179.56 o 
  -8  12   0        4.73     -144.61    100.84 o 
  -7  12   0     1381.71     2016.16    242.97 o 
  -6  12   0      868.91      965.00    153.03 o 
  -5  12   0        6.56      -88.55     70.75 o 
  -4  12   0      412.48      472.74     99.62 o 
  -3  12   0     2364.43     2609.41    194.10 o 
  -2  12   0     1052.51     1055.60    114.28 o 
  -1  12   0      471.75      452.34     95.92 o 
   0  12   0      230.44       86.45    117.07 o 
   1  12   0      657.58      395.45    145.85 o 
   2  12   0       24.46      -69.75    100.68 o 
   3  12   0      775.91      588.16    148.78 o 
   4  12   0        4.97       10.52    101.76 o 
   5  12   0       97.91      -73.15    108.73 o 
   6  12   0      893.03      862.82    188.69 o 
   7  12   0     1743.12     1957.46    180.79 o 
   8  12   0      172.08      132.83    111.68 o 
  -7  13   0      124.32       87.38    144.29 o 
  -6  13   0       56.28      -61.37     88.16 o 
  -5  13   0       43.55      -82.74     78.03 o 
  -4  13   0       72.79       -8.30     74.28 o 
  -3  13   0     2175.37     2673.01    184.85 o 
  -2  13   0      204.79      207.75    108.95 o 
  -1  13   0      449.61      370.37     96.43 o 
   0  13   0     1178.25     1336.54    218.06 o 
   1  13   0     3814.54     3774.20    312.57 o 
   2  13   0      393.27      290.44    125.12 o 
   3  13   0        5.87     -130.38     99.91 o 
   4  13   0      143.02       19.80    124.34 o 
   5  13   0      252.60       -2.32    135.79 o 
   6  13   0       86.82      147.70    158.06 o 
   7  13   0      471.35      505.88    174.92 o 
  -5  14   0      888.09      902.12    175.15 o 
  -4  14   0       21.30      -35.76    130.76 o 
  -3  14   0      374.91      394.35    104.65 o 
  -2  14   0       28.33      -35.79     80.82 o 
  -1  14   0       42.69     -178.32    124.35 o 
   0  14   0      549.84      299.25    156.21 o 
   1  14   0     2020.10     2238.72    253.34 o 
   2  14   0      499.37      602.54    173.22 o 
   3  14   0       10.00     -137.96    100.07 o 
   4  14   0      794.67      853.08    193.48 o 
   5  14   0     1039.42      890.20    205.85 o 
  -3  15   0       51.77     -113.68    128.21 o 
  -2  15   0       42.12     -150.79    133.01 o 
  -1  15   0      363.64      161.16    154.20 o 
   0  15   0      133.24      106.40    126.35 o 
   1  15   0      973.70     1464.13    239.09 o 
   2  15   0       73.05       64.95    141.05 o 
   3  15   0        1.20     -188.38    142.75 o 
  -1 -15   1      948.39      704.61    189.61 o 
   0 -15   1      214.37      313.48    169.82 o 
   1 -15   1      135.25     -108.73    149.87 o 
   2 -15   1       10.26      -74.70    152.96 o 
  -5 -14   1      670.72      768.48    207.86 o 
  -4 -14   1      582.62      424.38    180.34 o 
  -3 -14   1       20.77       14.07    127.90 o 
  -2 -14   1      403.32      359.57    158.22 o 
  -1 -14   1     1737.24     2125.66    249.62 o 
   0 -14   1      688.60      859.89    201.37 o 
   1 -14   1       23.45     -186.75    124.50 o 
   2 -14   1      111.00      -72.38    129.30 o 
   3 -14   1      659.25      738.92    121.57 o 
   4 -14   1        5.95      -63.72    124.04 o 
   5 -14   1      553.40      697.54    168.19 o 
  -6 -13   1      113.26      -66.81    150.79 o 
  -5 -13   1       91.72      -13.92    140.43 o 
  -4 -13   1      103.28       26.60    128.83 o 
  -3 -13   1       21.06      -81.35    111.82 o 
  -2 -13   1      283.20      267.86    136.41 o 
  -1 -13   1     2413.83     2539.85    266.95 o 
   0 -13   1      820.70      747.76    181.73 o 
   1 -13   1      174.45      -42.84    117.39 o 
   2 -13   1      244.45      238.48    102.77 o 
   3 -13   1     1611.14     1813.10    149.86 o 
   4 -13   1       76.18       -0.69     91.71 o 
   5 -13   1       15.03      -32.89     90.94 o 
   6 -13   1      130.08       26.21     90.64 o 
   7 -13   1      248.24      363.90    170.59 o 
  -8 -12   1      152.97      104.45    115.51 o 
  -7 -12   1     1797.99     2016.63    257.51 o 
  -6 -12   1     1009.72      920.67    193.17 o 
  -5 -12   1       56.86       75.47    124.34 o 
  -4 -12   1       12.05      -72.23    106.10 o 
  -3 -12   1      547.69      449.28    137.03 o 
  -2 -12   1       15.12      -99.91    108.11 o 
  -1 -12   1      309.45       10.21    110.11 o 
   0 -12   1        1.19     -134.40     93.11 o 
   1 -12   1      167.91       55.61     66.97 o 
   2 -12   1      842.63      969.16    115.11 o 
   3 -12   1     1969.49     1980.58    152.31 o 
   4 -12   1      369.30      313.98     88.58 o 
   5 -12   1        2.06      -82.86     88.31 o 
   6 -12   1     1003.90     1164.45    136.83 o 
   7 -12   1     1481.42     1545.93    207.56 o 
   8 -12   1        2.52     -123.73    119.40 o 
  -9 -11   1       24.24      -30.67    108.27 o 
  -8 -11   1      162.92      163.24    113.08 o 
  -7 -11   1     2202.64     2737.76    209.83 o 
  -6 -11   1     1014.97      824.26    125.87 o 
  -5 -11   1       71.24      -23.82     96.35 o 
  -4 -11   1      815.82      720.69    155.74 o 
  -3 -11   1     2412.75     2348.07    235.70 o 
  -2 -11   1      485.19      477.58    133.01 o 
  -1 -11   1     1155.63     1336.54    176.93 o 
   0 -11   1       14.78       24.23     54.90 o 
   1 -11   1      688.75      942.06    107.06 o 
   2 -11   1      724.61      867.65    106.25 o 
   3 -11   1     1949.58     1820.70    139.37 o 
   4 -11   1      147.03       39.27    109.58 o 
   5 -11   1      138.82      115.80     74.57 o 
   6 -11   1     1705.29     1950.87    229.75 o 
   7 -11   1     1297.57     1347.36    201.99 o 
   8 -11   1       91.10       -0.62    122.80 o 
   9 -11   1       29.54       31.86    132.54 o 
 -10 -10   1        9.02     -187.14    188.69 o 
  -9 -10   1      405.21      277.00    115.47 o 
  -8 -10   1        1.70      -73.12     91.56 o 
  -7 -10   1     1741.84     1956.86    173.08 o 
  -6 -10   1      560.47      508.99    104.55 o 
  -5 -10   1        3.63      -92.66     61.77 o 
  -4 -10   1     1172.11     1220.26    122.90 o 
  -3 -10   1     4458.91     4046.53    320.54 o 
  -2 -10   1      317.45      249.92    108.88 o 
  -1 -10   1      265.13      183.43     57.26 o 
   0 -10   1     1269.99     1328.92    106.19 o 
   1 -10   1     3248.38     3701.32    194.29 o 
   2 -10   1       13.92      -91.92     84.68 o 
   3 -10   1      262.17      233.93     70.63 o 
   4 -10   1      101.42      -36.81     61.00 o 
   5 -10   1      165.73       -5.57     63.57 o 
   6 -10   1     1667.23     1707.82    138.87 o 
   7 -10   1     2191.21     2033.95    234.31 o 
   8 -10   1       23.37     -151.03    100.68 o 
   9 -10   1      240.60      442.16    142.13 o 
  10 -10   1     1541.50     1944.87    235.39 o 
 -11  -9   1       14.11     -169.82    196.27 o 
 -10  -9   1      517.08      444.79    227.80 o 
  -9  -9   1     1015.86     1100.52    231.36 o 
  -8  -9   1       17.41      -20.11    141.05 o 
  -7  -9   1      176.55       54.17     83.50 o 
  -6  -9   1      135.92       53.55     94.96 o 
  -5  -9   1      930.41      773.48    108.36 o 
  -4  -9   1      449.80      381.14     81.85 o 
  -3  -9   1     5170.47     5071.09    423.54 o 
  -2  -9   1      520.49      568.37     76.81 o 
  -1  -9   1        5.73      -26.48     37.24 o 
   0  -9   1     5619.69     5741.03    250.91 o 
   1  -9   1    10488.91    11023.13    426.97 o 
   2  -9   1      385.09      319.33    127.36 o 
   3  -9   1       17.38       -3.56     64.34 o 
   4  -9   1     2631.02     2399.96    150.45 o 
   5  -9   1     1412.02     1660.16    190.80 o 
   6  -9   1      721.44      813.91    102.61 o 
   7  -9   1     1597.52     1377.83    180.64 o 
   8  -9   1       13.11     -145.23     96.82 o 
   9  -9   1      111.60       78.72    124.03 o 
  10  -9   1     1728.55     2592.59    273.13 o 
  11  -9   1      868.79      992.28    215.12 o 
 -11  -8   1       82.71       95.74    189.92 o 
 -10  -8   1      610.26      656.51    218.52 o 
  -9  -8   1     5296.60     6688.64    521.05 o 
  -8  -8   1      411.05      363.90    171.06 o 
  -7  -8   1      125.25      -82.59    120.33 o 
  -6  -8   1     1064.71     1109.49    195.65 o 
  -5  -8   1     3984.82     4029.75    431.74 o 
  -4  -8   1       11.73      -23.89     46.50 o 
  -3  -8   1      599.92      590.67     75.45 o 
  -2  -8   1       63.36       19.84     28.54 o 
  -1  -8   1       50.82       28.61     30.47 o 
   0  -8   1     5071.58     5341.91    279.29 o 
   1  -8   1     9382.33     9894.61    548.58 o 
   2  -8   1      570.05      347.86     66.68 o 
   3  -8   1        7.66      -56.17     47.40 o 
   4  -8   1     5681.65     4956.53    501.33 o 
   5  -8   1     4292.39     4474.27    217.49 o 
   6  -8   1      117.31       -4.19     52.99 o 
   7  -8   1      146.01      257.65    106.41 o 
   8  -8   1     1261.68     1143.21    163.94 o 
   9  -8   1      190.63       19.80     86.45 o 
  10  -8   1     1461.86     1616.98    210.03 o 
  11  -8   1      319.87      290.44    150.18 o 
  12  -8   1       21.19     -177.94    118.63 o 
 -12  -7   1        0.07     -214.21    167.65 o 
 -11  -7   1      117.31      -27.53    190.85 o 
 -10  -7   1      424.31      495.98    207.71 o 
  -9  -7   1     1943.78     2078.96    292.00 o 
  -8  -7   1      152.37      149.71    146.15 o 
  -7  -7   1       63.42      -58.31    108.11 o 
  -6  -7   1     3524.42     3053.63    274.37 o 
  -5  -7   1     7656.00     8874.93    542.40 o 
  -4  -7   1      409.37      474.51     70.79 o 
  -3  -7   1     1385.53     1305.19     67.32 o 
  -2  -7   1     6801.78     7167.55    230.10 o 
  -1  -7   1     5041.30     5533.76    185.03 o 
   0  -7   1     2376.62     1896.84     83.40 o 
   1  -7   1     3388.57     3672.28    130.43 o 
   2  -7   1       94.32       -6.94     35.02 o 
   3  -7   1      554.82      639.94     79.02 o 
   4  -7   1     9394.07    10400.44    400.98 o 
   5  -7   1     7970.33     7694.98    501.26 o 
   6  -7   1        1.48      -61.56     61.56 o 
   7  -7   1      396.41      279.46     91.71 o 
   8  -7   1     3624.47     3285.01    268.49 o 
   9  -7   1     1205.60     1224.41    164.87 o 
  10  -7   1       88.97       83.05    107.64 o 
  11  -7   1        2.74     -134.86    106.25 o 
  12  -7   1      355.49      486.24    149.71 o 
 -12  -6   1      150.25     -107.80    163.48 o 
 -11  -6   1      953.43      908.45    243.42 o 
 -10  -6   1       36.25      -99.76    125.12 o 
  -9  -6   1      462.51      246.36    153.89 o 
  -8  -6   1       93.59      -12.84    110.58 o 
  -7  -6   1      353.35      105.48    103.77 o 
  -6  -6   1     3494.04     2959.29    269.57 o 
  -5  -6   1     4517.03     5008.24    350.46 o 
  -4  -6   1      836.85      819.52    121.87 o 
  -3  -6   1      969.14      809.89     47.46 o 
  -2  -6   1    10096.52    11862.69    350.61 o 
  -1  -6   1     9584.95    10802.06    321.88 o 
   0  -6   1       95.69      -22.25     17.78 o 
   1  -6   1      283.33      184.17     23.15 o 
   2  -6   1     1148.13      905.33    117.62 o 
   3  -6   1      275.91      202.21     42.92 o 
   4  -6   1     4610.74     3983.81    373.74 o 
   5  -6   1     2243.06     2832.15    149.83 o 
   6  -6   1        5.46      -34.49     51.35 o 
   7  -6   1      401.16      233.52     82.13 o 
   8  -6   1     8047.31     7199.48    449.75 o 
   9  -6   1     3269.08     3734.92    293.55 o 
  10  -6   1      187.11      150.02    102.85 o 
  11  -6   1       60.86      -33.10     85.53 o 
  12  -6   1     1819.26     2131.08    233.23 o 
  13  -6   1       34.16      -11.60    118.47 o 
 -13  -5   1        9.51       78.10    175.85 o 
 -12  -5   1      848.58      765.54    238.32 o 
 -11  -5   1     2652.06     3100.18    346.91 o 
 -10  -5   1      208.43      283.32    148.63 o 
  -9  -5   1        9.73     -169.12    112.75 o 
  -8  -5   1     1350.04     1231.21    191.63 o 
  -7  -5   1     1414.54     1554.66    194.87 o 
  -6  -5   1      428.45      315.03    110.27 o 
  -5  -5   1     3994.39     3501.07    268.34 o 
  -4  -5   1      619.97      783.64    118.32 o 
  -3  -5   1     1171.50     1155.27    124.66 o 
  -2  -5   1    10180.46    10521.18    309.47 o 
  -1  -5   1     8990.27    11361.99    330.96 o 
   0  -5   1       41.42       57.36     18.65 o 
   1  -5   1       64.81       76.03     15.24 o 
   2  -5   1     5569.86     5243.46    343.73 o 
   3  -5   1     1073.04     1227.95     79.18 o 
   4  -5   1       58.20       27.02     17.78 o 
   5  -5   1      118.02       25.25     32.19 o 
   6  -5   1     2019.17     1446.54    172.93 o 
   7  -5   1      176.83      153.22     48.60 o 
   8  -5   1     3796.80     3999.85    291.07 o 
   9  -5   1      803.39      828.33    139.66 o 
  10  -5   1       20.64      -26.91     86.76 o 
  11  -5   1      988.90      832.51    152.65 o 
  12  -5   1     3035.66     3584.89    297.88 o 
  13  -5   1      285.91      304.51    127.60 o 
 -13  -4   1      120.16       65.58    194.10 o 
 -12  -4   1      959.40     1153.73    252.70 o 
 -11  -4   1     3432.22     3808.22    370.41 o 
 -10  -4   1      471.31      174.46    137.03 o 
  -9  -4   1       55.12      -78.72     94.34 o 
  -8  -4   1     4328.58     3794.77    322.31 o 
  -7  -4   1     2510.46     2904.69    250.71 o 
  -6  -4   1       14.42      -53.82     58.15 o 
  -5  -4   1     1253.44     1874.96    173.99 o 
  -4  -4   1      739.89     1092.17    129.14 o 
  -3  -4   1        2.11      -15.78     37.74 o 
  -2  -4   1     1937.86     2152.74     91.09 o 
  -1  -4   1     4283.28     4017.52    128.11 o 
   0  -4   1        8.58        2.16     12.47 o 
   1  -4   1        2.54        4.26      8.74 o 
   2  -4   1    23265.91    24728.45    901.83 o 
   3  -4   1     6975.74     7528.99    274.48 o 
   4  -4   1     1130.92      456.73     46.19 o 
   5  -4   1      767.15     1164.41    123.72 o 
   6  -4   1     7361.01     7030.28    407.22 o 
   7  -4   1      115.29       66.60     42.83 o 
   8  -4   1      713.02      729.99     91.01 o 
   9  -4   1       19.81     -110.43     73.62 o 
  10  -4   1       64.91      -83.83     80.11 o 
  11  -4   1     1889.85     2078.49    204.15 o 
  12  -4   1     2830.23     2842.21    252.56 o 
  13  -4   1      205.29      221.46    119.71 o 
 -13  -3   1      311.60       32.17    154.66 o 
 -12  -3   1      256.29       89.70    140.74 o 
 -11  -3   1     1605.83     1007.43    206.47 o 
 -10  -3   1        1.06      -89.70     99.14 o 
  -9  -3   1       32.37       -7.89     90.16 o 
  -8  -3   1     4028.71     3816.27    306.69 o 
  -7  -3   1     5134.51     4882.97    346.13 o 
  -6  -3   1      739.13      571.07     76.39 o 
  -5  -3   1      445.09      379.68     86.46 o 
  -4  -3   1    11033.71    12062.81    640.45 o 
  -3  -3   1     2577.79     3050.07    196.73 o 
  -2  -3   1     2046.95     2483.86    159.30 o 
  -1  -3   1      615.07      340.92     27.78 o 
   0  -3   1     2141.67     1918.16    106.71 o 
   1  -3   1       94.22       55.64     17.17 o 
   2  -3   1     7964.12     6210.85    557.01 o 
   3  -3   1     8399.33     8050.04    304.08 o 
   4  -3   1     1158.19     1629.86    168.22 o 
   5  -3   1     8799.37     7840.01    298.76 o 
   6  -3   1     9345.75     9795.06    372.32 o 
   7  -3   1     1393.46     1363.86    194.90 o 
   8  -3   1     1686.44     1589.70    110.40 o 
   9  -3   1      238.76       49.48     54.78 o 
  10  -3   1     2093.35     2035.78    175.62 o 
  11  -3   1      542.91      558.90     98.74 o 
  12  -3   1     1751.85     1638.64    183.89 o 
 -13  -2   1     1065.40     1051.82    223.32 o 
 -11  -2   1      208.45      -68.98    142.91 o 
 -10  -2   1      737.53      612.91    160.85 o 
  -9  -2   1       10.47      -21.03     76.25 o 
  -8  -2   1     6043.43     5732.21    390.83 o 
  -7  -2   1     5316.42     5680.54    237.20 o 
  -6  -2   1       18.69       29.82     26.15 o 
  -5  -2   1     1351.42     1522.09     79.11 o 
  -4  -2   1    21049.77    22108.40    762.79 o 
  -3  -2   1     8972.89     9305.20    489.81 o 
  -2  -2   1     1187.11     1214.35     93.42 o 
  -1  -2   1     2226.12     1996.05     77.51 o 
   0  -2   1     5758.75     6406.22    182.92 o 
   1  -2   1        2.38       89.22     15.90 o 
   2  -2   1     6636.74     5177.19    189.45 o 
   3  -2   1     6309.50     5447.52    204.23 o 
   4  -2   1     1178.18      982.28     60.57 o 
   5  -2   1     8044.47     8246.26    580.37 o 
   6  -2   1    14068.88    15801.37    570.43 o 
   7  -2   1     2595.06     2263.21    126.25 o 
   8  -2   1       16.94      -23.63     34.35 o 
   9  -2   1     1814.94     1862.05    197.97 o 
  10  -2   1     3894.81     3910.64    209.02 o 
  11  -2   1        0.01      -74.93     49.95 o 
  12  -2   1      459.44      557.09    101.30 o 
 -13  -1   1     1952.67     2375.60    294.63 o 
 -12  -1   1       35.63     -175.70    133.47 o 
 -11  -1   1        5.53      -85.99    122.65 o 
 -10  -1   1     1547.52     1265.55    191.01 o 
  -9  -1   1     1053.07     1157.90    179.25 o 
  -8  -1   1     2023.97     2223.22    127.39 o 
  -7  -1   1     1190.07     1495.47    134.66 o 
  -6  -1   1     5114.22     5262.79    216.20 o 
  -5  -1   1      380.52      290.56     36.87 o 
  -4  -1   1    20214.14    21747.21    749.58 o 
  -3  -1   1     6335.54     6831.84    247.00 o 
  -2  -1   1      216.75      314.72     44.39 o 
   0  -1   1    24720.42    27839.60    943.21 o 
   1  -1   1     6664.04     6262.85    300.82 o 
   2  -1   1     1955.33     1789.97     59.55 o 
   3  -1   1     4261.39     4199.61    457.26 o 
   4  -1   1     6338.65     6709.30    251.48 o 
   5  -1   1      914.48     1388.50     80.30 o 
   6  -1   1    14788.25    14858.10    538.54 o 
   7  -1   1     1334.33     1165.08     88.40 o 
   8  -1   1       32.41      -21.61     34.18 o 
   9  -1   1     3501.96     3409.58    264.32 o 
  10  -1   1     6676.75     6869.03    367.71 o 
  11  -1   1      129.36       18.05     63.38 o 
  12  -1   1       76.03      -24.59    121.41 o 
  13  -1   1      805.86      815.03    202.30 o 
  14  -1   1      552.10      614.61    217.28 o 
 -13   0   1     1105.19     1313.03    244.97 o 
 -12   0   1       24.85     -178.48    122.96 o 
 -11   0   1       94.21     -156.59    104.40 o 
 -10   0   1     3744.35     3743.27    321.54 o 
  -9   0   1     2737.27     2928.74    161.97 o 
  -8   0   1      106.21       60.88     41.48 o 
  -7   0   1      850.02      877.46     77.18 o 
  -6   0   1     5981.82     6034.62    244.99 o 
  -5   0   1       57.97       90.56     26.24 o 
  -4   0   1     5389.82     4973.24    192.78 o 
  -3   0   1     1297.72     1758.56     79.10 o 
  -2   0   1    11349.73    11526.84    398.91 o 
  -1   0   1     6417.87     6851.33    238.62 o 
   1   0   1    12786.60    14893.00    652.13 o 
   2   0   1     3458.92     4684.95    170.93 o 
   3   0   1    22763.73    22698.55    893.71 o 
   4   0   1    10290.23    11112.98    397.46 o 
   5   0   1      128.95      213.43     55.98 o 
   6   0   1     3490.02     4295.29    238.02 o 
   7   0   1       32.39      -39.74     35.49 o 
   8   0   1      792.02      600.48     70.75 o 
   9   0   1     2370.70     2705.79    154.79 o 
  10   0   1     5004.22     5077.20    443.10 o 
  11   0   1      240.34      173.84    134.56 o 
  12   0   1       17.68      -68.21    103.47 o 
  13   0   1     1549.84     1896.61    262.46 o 
  14   0   1     1569.58     1600.13    261.38 o 
 -13   1   1      477.00      470.31    189.15 o 
 -12   1   1       16.62      -23.35    135.02 o 
 -11   1   1        5.82     -141.98    107.18 o 
 -10   1   1     3353.98     3449.30    314.27 o 
  -9   1   1     2370.49     2566.59    152.85 o 
  -8   1   1       86.53       93.88     47.06 o 
  -7   1   1     1996.22     1713.08    110.70 o 
  -6   1   1    19749.49    20330.47    719.23 o 
  -5   1   1     4836.07     4805.16    196.22 o 
  -4   1   1     3424.61     3603.20    148.62 o 
  -3   1   1      132.56      245.11     28.01 o 
  -2   1   1      578.20      698.58     52.28 o 
  -1   1   1     2973.69     2737.66    146.93 o 
   0   1   1    15591.35    17939.68    493.63 o 
   1   1   1     5723.31     6609.80    230.68 o 
   2   1   1     1534.66     1941.73    104.09 o 
   3   1   1      446.87     1350.15     65.62 o 
   4   1   1    36581.78    41669.04   1412.86 o 
   5   1   1      288.16      186.40     30.38 o 
   6   1   1     2650.44     3038.25    140.75 o 
   7   1   1     4985.11     5002.78    216.70 o 
   8   1   1     7757.77     8496.91    341.91 o 
   9   1   1      639.49      744.90     84.65 o 
  10   1   1     1652.08     1844.64    231.06 o 
  11   1   1        1.13     -116.46    110.43 o 
  12   1   1        0.02     -117.70    127.29 o 
  13   1   1     2223.16     2597.69    321.39 o 
  14   1   1     1853.11     2343.74    324.94 o 
 -13   2   1       15.09     -184.05    140.28 o 
 -12   2   1      528.97      418.19    165.64 o 
 -11   2   1      128.13      107.57     72.31 o 
 -10   2   1     1835.36     1709.92    131.87 o 
  -9   2   1      547.86      421.99     72.36 o 
  -8   2   1      157.04      259.22     58.60 o 
  -7   2   1     2610.04     2283.29    128.51 o 
  -6   2   1    11630.71    11635.03    432.92 o 
  -5   2   1     6323.18     6442.05    288.29 o 
  -4   2   1      167.33      136.64     25.90 o 
  -3   2   1     2715.92     2423.41    210.73 o 
  -2   2   1    10408.38     8906.17    448.67 o 
  -1   2   1       73.97       26.19     13.92 o 
   0   2   1     9956.68    11044.67    307.39 o 
   1   2   1      815.05     1090.09     49.85 o 
   2   2   1     5446.62     6204.86    330.51 o 
   3   2   1     6092.30     6547.35    239.68 o 
   4   2   1    12235.03    14322.47    503.27 o 
   5   2   1     1491.45     1505.93     79.31 o 
   6   2   1      777.56     1085.73     71.05 o 
   7   2   1     8239.56     8312.09    323.41 o 
   8   2   1     8571.21     9519.98    372.91 o 
   9   2   1        0.52        8.97     74.85 o 
  10   2   1       26.52       -9.90    100.68 o 
  11   2   1      540.77      695.17    182.35 o 
  12   2   1        9.12     -105.32    134.86 o 
  13   2   1      586.26      363.59    165.80 o 
  14   2   1      455.83      221.61    172.91 o 
 -12   3   1     1776.57     1696.02    255.66 o 
 -11   3   1     1065.76     1247.00    147.16 o 
 -10   3   1      181.67      -20.37     66.66 o 
  -9   3   1       15.41      -54.31     47.01 o 
  -8   3   1     2249.27     2404.16    141.02 o 
  -7   3   1      291.88      314.21     55.39 o 
  -6   3   1     8052.05     7698.03    415.81 o 
  -5   3   1     5299.80     4913.87    202.78 o 
  -4   3   1      999.22     1212.90     70.57 o 
  -3   3   1     8116.56     7662.88    281.04 o 
  -2   3   1    36950.87    34998.70   1166.22 o 
  -1   3   1     4502.94     4874.27    181.86 o 
   0   3   1     4236.54     3745.61    115.47 o 
   1   3   1    10661.64     8418.55    242.33 o 
   2   3   1     5467.29     5726.53    170.94 o 
   3   3   1     1468.47     2004.54    203.46 o 
   4   3   1     4948.31     5328.77    203.31 o 
   5   3   1       97.02       48.81     34.87 o 
   6   3   1      178.62      160.85     66.04 o 
   7   3   1     8764.13     9103.29    351.08 o 
   8   3   1     6207.30     7035.70    461.35 o 
   9   3   1      145.39      -81.82     90.17 o 
  10   3   1      328.54      221.00    133.32 o 
  11   3   1     4415.01     4290.61    371.50 o 
  12   3   1      846.02      987.17    219.29 o 
  13   3   1      454.73      325.86    171.98 o 
  14   3   1       22.73     -237.79    158.53 o 
 -12   4   1     2249.28     2180.72    218.69 o 
 -11   4   1     1195.33     1024.60    149.09 o 
 -10   4   1      639.35      824.57    108.17 o 
  -9   4   1      702.54      566.54     91.69 o 
  -8   4   1     1649.42     1330.44    106.95 o 
  -7   4   1       18.31      -29.77     36.44 o 
  -6   4   1     2753.35     2629.81    136.65 o 
  -5   4   1      229.36      287.98     43.61 o 
  -4   4   1     1086.43     1059.33    115.52 o 
  -3   4   1     4567.80     3900.71    238.33 o 
  -2   4   1    26327.94    30206.15   1222.75 o 
  -1   4   1     2994.44     3246.78    134.55 o 
   0   4   1       46.67        7.29     13.53 o 
   1   4   1     4658.59     4598.62    143.47 o 
   2   4   1     7574.50     7989.35    236.01 o 
   3   4   1      574.90      814.23     47.31 o 
   4   4   1        0.86      -16.16     36.50 o 
   5   4   1     5949.03     5975.34    369.95 o 
   6   4   1      845.89      744.55     53.16 o 
   7   4   1     5340.15     5470.83    369.95 o 
   8   4   1     3480.64     3110.70    281.02 o 
   9   4   1      224.55       71.61    101.15 o 
  10   4   1      449.87      330.03    134.71 o 
  11   4   1     4091.22     4899.21    415.27 o 
  12   4   1     1319.36     1423.77    257.65 o 
  13   4   1       61.75      -97.75    137.65 o 
 -13   5   1      146.74       61.40    114.44 o 
 -12   5   1     2151.31     2127.52    222.87 o 
 -11   5   1      325.78      270.64    116.92 o 
 -10   5   1      216.58      221.46    103.78 o 
  -9   5   1     2305.89     2047.41    197.66 o 
  -8   5   1     8474.31     8529.20    353.95 o 
  -7   5   1      335.16      302.73     58.41 o 
  -6   5   1      448.55      296.35     53.09 o 
  -5   5   1      967.04      749.95     73.54 o 
  -4   5   1      889.54      960.98     63.09 o 
  -3   5   1       75.89       76.68     36.65 o 
  -2   5   1       36.18      245.11     38.84 o 
  -1   5   1     7077.11     4184.15    162.25 o 
   0   5   1      453.55      204.20     23.37 o 
   1   5   1    18191.24    20508.73    575.79 o 
   2   5   1    11881.87    14239.12    408.42 o 
   3   5   1     3165.52     3706.86    125.54 o 
   4   5   1     2583.16     2895.54    125.90 o 
   5   5   1     6010.41     6411.38    247.71 o 
   6   5   1     3311.43     4125.74    298.03 o 
   7   5   1     1417.03     1793.30    204.15 o 
   8   5   1      533.24      231.82    125.28 o 
   9   5   1      654.10      431.64    142.91 o 
  10   5   1      101.94       38.05    115.99 o 
  11   5   1     3400.78     3161.28    325.72 o 
  12   5   1      653.02      443.24    186.21 o 
  13   5   1       32.58     -183.27    167.65 o 
 -12   6   1      562.88      728.89    161.31 o 
 -11   6   1        7.39     -127.60     88.00 o 
 -10   6   1       75.64      129.14    100.53 o 
  -9   6   1     2352.71     2556.86    237.41 o 
  -8   6   1     3919.37     3910.76    300.66 o 
  -7   6   1      406.62      317.66    105.17 o 
  -6   6   1       92.47      -64.74     62.95 o 
  -5   6   1     5971.23     6254.29    312.03 o 
  -4   6   1    13142.73    14062.32    495.69 o 
  -3   6   1        3.55      -34.01     33.56 o 
  -2   6   1      934.51      786.24    108.96 o 
  -1   6   1     1155.16      963.77     50.63 o 
   0   6   1      532.74      459.89     38.65 o 
   1   6   1    10483.84    13045.92    380.53 o 
   2   6   1    13140.87    15030.39    434.76 o 
   3   6   1      516.00      642.69     45.38 o 
   4   6   1       19.89       48.72     20.79 o 
   5   6   1    14632.19    16163.55    578.31 o 
   6   6   1     6754.19     6979.55    443.57 o 
   7   6   1       12.30      -11.60     79.34 o 
   8   6   1       33.68      -40.68     90.32 o 
   9   6   1      832.82      616.93    163.48 o 
  10   6   1       47.05       53.05    115.53 o 
  11   6   1      426.50      391.74    187.14 o 
  12   6   1       92.74      -89.39    174.77 o 
  13   6   1      185.18       92.33    174.15 o 
 -12   7   1       84.12       15.93    116.30 o 
 -11   7   1      132.67      115.68    124.50 o 
 -10   7   1      791.63      842.87    169.97 o 
  -9   7   1      582.70      556.15    145.23 o 
  -8   7   1     2394.14     2030.08    206.94 o 
  -7   7   1        1.31      -21.03     77.64 o 
  -6   7   1        4.17      -89.70     66.20 o 
  -5   7   1     6949.90     6277.70    396.71 o 
  -4   7   1     7521.69     9009.79    282.70 o 
  -3   7   1      194.91        4.61     46.32 o 
  -2   7   1        3.58      -65.07     57.22 o 
  -1   7   1     9738.29     9533.70    289.88 o 
   0   7   1     3694.35     3866.21    136.74 o 
   1   7   1      736.09      726.72     92.26 o 
   2   7   1     2096.44     2486.42    103.11 o 
   3   7   1      356.80      447.36     43.64 o 
   4   7   1       99.91       41.54     26.41 o 
   5   7   1     7535.48     8705.74    354.02 o 
   6   7   1     4697.36     4190.55    325.41 o 
   7   7   1      156.30      153.26    108.72 o 
   8   7   1       60.43      120.94    118.93 o 
   9   7   1     7054.88     7489.32    532.34 o 
  10   7   1     1099.95     1124.03    216.51 o 
  11   7   1      286.25      126.36    177.40 o 
  12   7   1       14.37     -256.58    171.06 o 
 -11   8   1      660.42      541.30    171.06 o 
 -10   8   1     1375.98     1718.13    216.22 o 
  -9   8   1       31.86     -119.55     80.27 o 
  -8   8   1      473.78      450.36    144.92 o 
  -7   8   1      680.57      780.39    145.07 o 
  -6   8   1      361.75      384.32    114.29 o 
  -5   8   1     2083.90     1891.04    186.83 o 
  -4   8   1     5530.38     4907.20    273.21 o 
  -3   8   1      168.14       23.44     47.87 o 
  -2   8   1     1020.56     1037.95     97.24 o 
  -1   8   1    12037.86    13016.71    535.75 o 
   0   8   1     5407.05     5041.80    173.52 o 
   1   8   1       21.64       13.03     25.01 o 
   2   8   1        0.69      -11.38     24.28 o 
   3   8   1     2969.37     2770.46    114.78 o 
   4   8   1      254.61      171.78     56.29 o 
   5   8   1     4794.51     4873.66    234.04 o 
   6   8   1     1289.47     1278.25    127.52 o 
   7   8   1      139.44      -51.04    101.77 o 
   8   8   1      181.79       60.93    115.06 o 
   9   8   1     3620.75     3784.56    348.76 o 
  10   8   1     1122.58     1414.18    247.44 o 
  11   8   1       31.39     -234.54    156.36 o 
  12   8   1      398.20      418.34    222.85 o 
 -11   9   1     1034.57     1567.03    228.28 o 
 -10   9   1     1835.17     1853.46    225.96 o 
  -9   9   1      181.52      115.84    130.37 o 
  -8   9   1       19.39     -146.00     97.59 o 
  -7   9   1     2430.01     2134.94    225.50 o 
  -6   9   1     1916.58     2038.44    218.07 o 
  -5   9   1      519.33      571.84     85.19 o 
  -4   9   1     1401.86     1019.40     98.32 o 
  -3   9   1       11.86      -56.01     44.68 o 
  -2   9   1      510.35      469.84     79.87 o 
  -1   9   1     7607.57     7246.94    302.43 o 
   0   9   1     4106.82     4157.76    197.96 o 
   1   9   1        4.55      -36.42     24.28 o 
   2   9   1      632.66      572.20     54.85 o 
   3   9   1     5635.90     5807.78    259.66 o 
   4   9   1     1311.92     1012.01    103.09 o 
   5   9   1      603.43      450.58     83.77 o 
   6   9   1       38.64       -5.17     56.82 o 
   7   9   1      657.05      394.06     95.41 o 
   8   9   1       10.99      -92.82     70.23 o 
   9   9   1      686.64      350.60    183.43 o 
  10   9   1      264.48      -70.53    164.71 o 
  11   9   1        0.10     -230.14    157.14 o 
 -10  10   1     1293.09     1606.31    233.69 o 
  -9  10   1      238.87      332.66    157.45 o 
  -8  10   1      111.16      -92.80    121.87 o 
  -7  10   1     2117.98     2014.46    229.52 o 
  -6  10   1     2882.34     2951.71    267.56 o 
  -5  10   1       36.54      -78.84     55.80 o 
  -4  10   1       56.71       -0.10     52.47 o 
  -3  10   1      623.16      612.90     88.85 o 
  -2  10   1       30.30      -23.31     69.36 o 
  -1  10   1     3320.41     3341.25    180.18 o 
   0  10   1     1175.72     1315.03    110.33 o 
   1  10   1      560.06      583.59     80.05 o 
   2  10   1     1015.99      900.27     82.89 o 
   3  10   1     5548.90     6281.93    281.56 o 
   4  10   1     1633.72     1446.15    123.65 o 
   5  10   1      130.55       11.22     58.97 o 
   6  10   1     1241.16     1394.85    131.97 o 
   7  10   1     2692.60     2521.21    182.24 o 
   8  10   1       57.12      -26.82     88.89 o 
   9  10   1      380.59      164.15    103.52 o 
  10  10   1       28.26      -59.62    143.83 o 
  11  10   1       80.74     -120.17    167.65 o 
  -9  11   1       18.99       72.84    141.97 o 
  -8  11   1       29.82      -95.58    118.47 o 
  -7  11   1     1752.42     2505.98    268.96 o 
  -6  11   1     2159.98     2532.89    263.08 o 
  -5  11   1       60.69      -79.12     59.64 o 
  -4  11   1      378.67      344.12     91.28 o 
  -3  11   1     2687.67     2700.82    171.19 o 
  -2  11   1      943.41     1062.41    118.60 o 
  -1  11   1        0.97      -75.67     50.45 o 
   0  11   1        0.06      -71.04     47.59 o 
   1  11   1      235.21      205.47     64.74 o 
   2  11   1      248.26      103.31     89.24 o 
   3  11   1     2228.02     2382.87    223.79 o 
   4  11   1      244.59      154.23     67.75 o 
   5  11   1        0.43      -88.67     59.11 o 
   6  11   1     1561.73     1226.93    132.16 o 
   7  11   1     3300.89     3560.55    226.16 o 
   8  11   1      238.62      174.63    105.24 o 
   9  11   1        0.18     -128.70    107.95 o 
  10  11   1      439.38      146.93    194.41 o 
  -8  12   1       75.02      199.36    152.34 o 
  -7  12   1     1032.68     1183.73    201.21 o 
  -6  12   1      621.75     1130.22    205.85 o 
  -5  12   1        0.51      -96.11     70.43 o 
  -4  12   1      449.71      358.58    100.75 o 
  -3  12   1     2795.47     3600.50    210.95 o 
  -2  12   1      870.35      916.71    117.65 o 
  -1  12   1       94.83      -51.41     70.04 o 
   0  12   1      548.32      431.20    103.31 o 
   1  12   1     1976.01     1889.81    206.16 o 
   2  12   1      229.18       -3.56    110.11 o 
   3  12   1      379.16      384.94    125.58 o 
   4  12   1       60.34      -28.77     91.40 o 
   5  12   1      101.47      -19.02    112.90 o 
   6  12   1      608.91      556.61    163.17 o 
   7  12   1     1625.08     1722.37    163.11 o 
   8  12   1      164.20       61.25     97.57 o 
   9  12   1       37.54      -33.20    101.78 o 
  -7  13   1       72.29      -96.97    137.96 o 
  -6  13   1        5.81      -89.08    109.96 o 
  -5  13   1      157.58      135.90     87.48 o 
  -4  13   1       25.64      -70.62     76.59 o 
  -3  13   1     2187.28     2293.80    169.25 o 
  -2  13   1      237.04      189.04    103.77 o 
  -1  13   1      327.64      215.16     95.14 o 
   0  13   1     1518.04     1583.42    213.90 o 
   1  13   1     4072.14     4584.01    351.08 o 
   2  13   1      387.23      348.90    140.59 o 
   3  13   1        5.24       31.70    100.53 o 
   4  13   1      416.76      351.53    145.69 o 
   5  13   1      610.04      307.14    151.41 o 
   6  13   1       65.13     -134.40    119.71 o 
   7  13   1      496.47      416.64    170.59 o 
  -6  14   1      216.15       75.32    144.29 o 
  -5  14   1     1198.03     1503.73    161.08 o 
  -4  14   1       28.93       16.72     87.07 o 
  -3  14   1      301.29      284.27    100.44 o 
  -2  14   1       10.19     -108.91     72.60 o 
  -1  14   1       78.43      -82.90    107.95 o 
   0  14   1      395.13      337.76    137.18 o 
   1  14   1     1830.45     1810.46    221.01 o 
   2  14   1      319.55      311.78    141.98 o 
   3  14   1        0.59     -170.28    115.53 o 
   4  14   1      907.31      881.54    194.56 o 
   5  14   1     1450.18     1457.64    232.75 o 
   6  14   1        2.92      -12.22    137.03 o 
  -3  15   1        5.06     -127.75     85.17 o 
  -2  15   1      125.58       77.48    152.49 o 
  -1  15   1      571.97      511.29    187.76 o 
   0  15   1      131.51       20.72    140.43 o 
   1  15   1     1050.13     1144.14    218.83 o 
   2  15   1        7.09     -125.74    133.94 o 
   3  15   1        9.31     -185.13    123.42 o 
  -4 -14   2      344.43      156.36    158.37 o 
  -3 -14   2       26.34      -65.58    129.14 o 
  -2 -14   2      297.09      249.45    125.74 o 
  -1 -14   2     1799.98     2244.44    264.93 o 
   0 -14   2      878.82      974.18    203.84 o 
   1 -14   2        3.72     -174.23    116.15 o 
   2 -14   2       81.86       92.18    145.53 o 
   3 -14   2      723.87      825.24    197.81 o 
   4 -14   2        0.08     -124.10     82.73 o 
   5 -14   2      254.79      236.24    111.33 o 
  -6 -13   2      200.80       12.22    152.34 o 
  -5 -13   2       56.56      -79.96    142.44 o 
  -4 -13   2       40.80      -91.56    118.16 o 
  -3 -13   2       48.70      -13.15    122.33 o 
  -2 -13   2      167.57       44.85    123.72 o 
  -1 -13   2     1521.56     1312.10    206.94 o 
   0 -13   2      600.01      471.55    148.32 o 
   1 -13   2       17.54        0.62    117.85 o 
   2 -13   2      465.84      300.49    143.37 o 
   3 -13   2     1340.78     1731.66    154.69 o 
   4 -13   2      139.18      106.13     83.42 o 
   5 -13   2        6.01      -94.08     75.52 o 
   6 -13   2      194.66      116.94    101.78 o 
   7 -13   2      399.44      314.40    109.97 o 
  -7 -12   2     1621.25     1977.65    261.07 o 
  -6 -12   2      906.00      723.94    192.55 o 
  -5 -12   2        3.30      -85.84     95.27 o 
  -4 -12   2       39.10       25.83    104.39 o 
  -3 -12   2      790.31      956.70    184.67 o 
  -2 -12   2        3.21     -141.82    105.02 o 
  -1 -12   2       40.54     -141.75     94.50 o 
   0 -12   2        4.98      -74.55    104.55 o 
   1 -12   2      178.54      120.94    113.36 o 
   2 -12   2      981.02     1077.59    121.16 o 
   3 -12   2     1572.56     1482.38    133.21 o 
   4 -12   2      165.99       67.44     81.68 o 
   5 -12   2        0.14      -84.92     95.35 o 
   6 -12   2     1094.76     1096.60    135.55 o 
   7 -12   2     1329.64     1550.04    153.87 o 
   8 -12   2       25.69      -71.76    127.60 o 
  -8 -11   2       79.98       39.75    114.69 o 
  -7 -11   2     1739.64     2082.28    192.06 o 
  -6 -11   2      804.45      865.63    135.34 o 
  -5 -11   2       89.02      -65.27    107.03 o 
  -4 -11   2      897.52     1106.86    187.76 o 
  -3 -11   2     2634.14     2736.58    251.02 o 
  -2 -11   2      636.65      442.93    125.89 o 
  -1 -11   2      485.83      404.89    129.30 o 
   0 -11   2      325.66      282.24    113.99 o 
   1 -11   2     1370.26     1339.29    211.68 o 
   2 -11   2      250.43      301.52    113.90 o 
   3 -11   2     1348.37     1277.59    119.85 o 
   4 -11   2      124.63      -97.20     65.64 o 
   5 -11   2      140.82       40.45     71.73 o 
   6 -11   2     1700.65     2005.59    158.29 o 
   7 -11   2     1280.84     1229.02    134.58 o 
   8 -11   2       67.91      -13.76    106.09 o 
   9 -11   2       56.05      -43.92    128.52 o 
  -9 -10   2      385.66      423.76    217.59 o 
  -8 -10   2        3.43     -127.85    159.76 o 
  -7 -10   2      968.72     1189.51    232.99 o 
  -6 -10   2      335.38      294.71    140.20 o 
  -5 -10   2       41.53      -91.66     61.10 o 
  -4 -10   2     1373.87     1399.17    139.51 o 
  -3 -10   2     2729.69     2824.27    250.71 o 
  -2 -10   2      437.57      396.07    119.71 o 
  -1 -10   2       10.06       -0.15     80.11 o 
   0 -10   2     2655.14     2147.89    137.87 o 
   1 -10   2     3560.91     3625.52    192.78 o 
   2 -10   2       10.83      -78.95     70.22 o 
   3 -10   2      381.56      311.43    108.10 o 
   4 -10   2      344.00      127.68     67.14 o 
   5 -10   2      349.56      152.29     65.23 o 
   6 -10   2     1239.66     1179.81    120.82 o 
   7 -10   2     1928.66     1790.90    145.31 o 
   8 -10   2       31.82      -24.75     90.01 o 
   9 -10   2      117.87       49.18    130.99 o 
  10 -10   2     1442.98     1427.79    208.95 o 
 -10  -9   2      491.39      224.86    201.06 o 
  -9  -9   2     1372.81     1684.73    299.58 o 
  -8  -9   2       53.28      146.46    171.83 o 
  -7  -9   2      129.86        4.02    151.56 o 
  -6  -9   2      284.06      342.63    109.73 o 
  -5  -9   2     1123.24      954.89    121.18 o 
  -4  -9   2      153.35       14.80    110.58 o 
  -3  -9   2     3573.85     2887.76    216.29 o 
  -2  -9   2       25.58       73.49     52.54 o 
  -1  -9   2       58.82       22.80     41.95 o 
   0  -9   2     3386.39     3828.44    195.88 o 
   1  -9   2     9496.28    10159.53    399.96 o 
   2  -9   2      489.72      321.34     73.11 o 
   3  -9   2       89.06      -12.52     84.29 o 
   4  -9   2     3375.00     3278.38    181.43 o 
   5  -9   2     1554.16     1882.57    135.53 o 
   6  -9   2      505.12      416.15     80.89 o 
   7  -9   2     1227.34     1399.29    125.82 o 
   8  -9   2       68.83     -141.75     94.50 o 
   9  -9   2        3.69     -122.96     81.97 o 
  10  -9   2     1171.33     1373.35    208.64 o 
  11  -9   2      582.59      556.46    178.63 o 
 -11  -8   2       75.38     -246.22    195.96 o 
 -10  -8   2      417.81      452.52    225.17 o 
  -9  -8   2     4394.90     5991.27    496.46 o 
  -8  -8   2      551.58      526.45    198.43 o 
  -7  -8   2       88.56     -117.54    129.61 o 
  -6  -8   2     1869.31     1608.79    234.47 o 
  -5  -8   2     2691.39     3281.76    292.77 o 
  -4  -8   2       99.82       25.08     59.25 o 
  -3  -8   2      617.99      644.08     83.63 o 
  -2  -8   2     1069.22      611.71     54.17 o 
  -1  -8   2      146.61       43.12     31.67 o 
   0  -8   2     5706.76     5561.89    253.73 o 
   1  -8   2     9488.63     9393.79    367.44 o 
   2  -8   2      229.03      374.83     68.71 o 
   3  -8   2        3.29      -22.50     39.00 o 
   4  -8   2     5306.65     4603.65    300.20 o 
   5  -8   2     4275.31     4066.86    506.21 o 
   6  -8   2       24.91      -46.25     48.17 o 
   7  -8   2       99.82       -4.02     88.62 o 
   8  -8   2     1644.98     1493.98    192.86 o 
   9  -8   2      278.62       93.10     99.13 o 
  10  -8   2      882.77      947.89    187.76 o 
  11  -8   2      180.64       74.85    127.90 o 
  12  -8   2       57.07     -121.72    124.19 o 
 -11  -7   2       88.24      -11.75    198.89 o 
 -10  -7   2      196.96      225.33    191.78 o 
  -9  -7   2     1011.42     1394.69    263.22 o 
  -8  -7   2      152.56       49.64    145.38 o 
  -7  -7   2      152.19       25.67    130.53 o 
  -6  -7   2     2414.59     2349.61    244.52 o 
  -5  -7   2     9458.15     9934.20    598.23 o 
  -4  -7   2      162.60      252.70    100.84 o 
  -3  -7   2      985.52     1384.34    106.49 o 
  -2  -7   2     3752.83     4295.61    154.36 o 
  -1  -7   2     5766.44     5943.72    197.60 o 
   0  -7   2     1101.91     1275.58     69.93 o 
   1  -7   2     1970.52     1703.21     76.34 o 
   2  -7   2      196.89      160.48     56.76 o 
   3  -7   2      360.52      533.03     67.86 o 
   4  -7   2     8526.65     8913.52    352.27 o 
   5  -7   2     6634.52     7302.28    304.85 o 
   6  -7   2       45.39      -62.85     42.07 o 
   7  -7   2      499.43      518.87    117.85 o 
   8  -7   2     2929.74     3434.56    282.41 o 
   9  -7   2     1161.03     1010.99    154.04 o 
  10  -7   2       81.81       55.83    104.86 o 
  11  -7   2        4.10     -144.30     96.20 o 
  12  -7   2      544.16      709.71    168.89 o 
 -12  -6   2      168.81      118.32    217.90 o 
 -11  -6   2     1234.36     1333.60    255.95 o 
 -10  -6   2      119.23       -7.73    161.62 o 
  -9  -6   2      485.73      153.57    154.19 o 
  -8  -6   2        2.61      -92.80    128.21 o 
  -7  -6   2      266.59      178.94    115.84 o 
  -6  -6   2     1275.38     1486.56    206.78 o 
  -5  -6   2     5890.67     5607.09    383.56 o 
  -4  -6   2      491.20      620.79    114.29 o 
  -3  -6   2      835.22      749.68     51.39 o 
  -2  -6   2     9475.50    10194.63    307.83 o 
  -1  -6   2    10637.92    11806.81    348.25 o 
   0  -6   2       14.09       30.26     22.39 o 
   1  -6   2        0.42       -5.91     16.82 o 
   2  -6   2      790.10      664.62     86.83 o 
   3  -6   2       33.07      -16.85     27.99 o 
   4  -6   2     1688.45     1419.07     95.76 o 
   5  -6   2     1466.00     1340.67    104.01 o 
   6  -6   2      295.25       69.89     50.14 o 
   7  -6   2      630.63      412.00     96.04 o 
   8  -6   2     7155.22     8600.87    516.88 o 
   9  -6   2     2780.60     2924.95    255.50 o 
  10  -6   2      299.84      173.99    104.55 o 
  11  -6   2      236.23      207.56    124.81 o 
  12  -6   2     2465.19     2902.99    274.99 o 
  13  -6   2       85.77       11.14    107.33 o 
 -12  -5   2      786.21      898.09    246.36 o 
 -11  -5   2     2349.10     2939.65    327.88 o 
 -10  -5   2      230.37       73.00    144.60 o 
  -9  -5   2       91.99     -151.88    101.77 o 
  -8  -5   2      980.75     1035.89    192.40 o 
  -7  -5   2     2829.91     2990.99    268.80 o 
  -6  -5   2      543.23      471.39    124.50 o 
  -5  -5   2     2727.08     2815.61    241.74 o 
  -4  -5   2      324.22      248.06     83.21 o 
  -3  -5   2      142.89       84.29     56.76 o 
  -2  -5   2     7710.96     8527.64    388.05 o 
  -1  -5   2     8673.56     8939.27    267.11 o 
   0  -5   2      216.43      242.21     27.68 o 
   1  -5   2      297.05       93.49     19.14 o 
   2  -5   2     8558.12     9376.13    346.24 o 
   3  -5   2     2847.87     3495.50    218.07 o 
   4  -5   2      520.34      661.53     78.02 o 
   5  -5   2       40.82      -16.21     19.06 o 
   6  -5   2     2296.86     1926.24    107.82 o 
   7  -5   2      165.14      132.85     74.70 o 
   8  -5   2     3098.29     2951.71    239.11 o 
   9  -5   2      248.43       84.91     93.72 o 
  10  -5   2      244.37      205.54    105.94 o 
  11  -5   2     1305.87     1400.88    177.86 o 
  12  -5   2     2944.69     3865.29    313.96 o 
  13  -5   2      317.53      383.39    141.82 o 
 -13  -4   2      132.65       57.69    168.58 o 
 -12  -4   2      605.88      631.93    201.68 o 
 -11  -4   2     2927.62     3123.69    330.20 o 
 -10  -4   2      310.77      147.54    129.45 o 
  -9  -4   2      100.81       -5.72    106.71 o 
  -8  -4   2     2617.18     2922.79    273.60 o 
  -7  -4   2     5190.60     5256.16    368.87 o 
  -6  -4   2        2.02      -43.46     57.84 o 
  -5  -4   2     1130.46      847.20    133.16 o 
  -4  -4   2     2921.57     2884.12    212.81 o 
  -3  -4   2      260.89      345.65     73.00 o 
  -2  -4   2     2868.65     3188.91    127.16 o 
  -1  -4   2     2931.47     2700.99    112.19 o 
   0  -4   2        5.47       -5.07     11.96 o 
   1  -4   2        7.02       13.33     12.24 o 
   2  -4   2    15912.65    15919.72    552.82 o 
   3  -4   2     8736.96     8149.34    373.20 o 
   4  -4   2       38.66       81.24     18.33 o 
   5  -4   2     4036.53     3438.25    186.97 o 
   6  -4   2     7472.65     8177.45    318.75 o 
   7  -4   2      485.79      393.72     55.37 o 
   8  -4   2     1687.24     1641.55    114.94 o 
   9  -4   2       20.24     -105.79     70.53 o 
  10  -4   2      177.46        3.71     82.12 o 
  11  -4   2     1640.49     1722.46    187.91 o 
  12  -4   2     2767.36     2740.44    248.85 o 
  13  -4   2      171.97       97.12    122.18 o 
 -13  -3   2      263.49      164.25    196.42 o 
 -12  -3   2      125.10     -168.58    162.86 o 
 -11  -3   2      562.67      523.20    174.61 o 
 -10  -3   2        3.19     -142.21     94.81 o 
  -9  -3   2        6.23      -74.39    103.16 o 
  -8  -3   2     5333.48     4858.68    367.63 o 
  -7  -3   2     2549.55     3038.32    251.48 o 
  -6  -3   2        3.37      -12.99     53.36 o 
  -5  -3   2      199.86        0.77     58.46 o 
  -4  -3   2    12000.74    11869.94    634.58 o 
  -3  -3   2     5214.02     5194.92    302.98 o 
  -2  -3   2     1991.11     2188.01     90.06 o 
  -1  -3   2       25.89       26.39     14.31 o 
   0  -3   2     3951.21     4146.76    127.69 o 
   1  -3   2      109.01      160.12     16.50 o 
   2  -3   2     7460.78     8707.09    310.65 o 
   3  -3   2     3686.12     4050.13    197.72 o 
   4  -3   2       72.72       98.44     19.45 o 
   5  -3   2     5547.99     5880.76    233.25 o 
   6  -3   2    15513.03    14611.95    911.11 o 
   7  -3   2     1353.88     1337.16     95.98 o 
   8  -3   2      506.41      753.40     77.47 o 
   9  -3   2      305.33      233.30     62.99 o 
  10  -3   2     2750.99     2707.52    168.57 o 
  11  -3   2      164.46      113.98     90.16 o 
  12  -3   2     1201.87     1590.85    193.17 o 
  13  -3   2        5.85     -137.80     91.87 o 
 -13  -2   2     1210.33     1499.39    274.82 o 
 -12  -2   2        0.52      -86.92    131.46 o 
 -11  -2   2       63.28     -175.15    116.77 o 
 -10  -2   2      554.99      577.80    148.47 o 
  -9  -2   2      199.07      105.01    109.65 o 
  -8  -2   2     4700.86     5040.26    357.73 o 
  -7  -2   2     4574.61     4676.49    329.89 o 
  -6  -2   2     2520.38     2236.11    165.49 o 
  -5  -2   2      171.70        7.23     22.50 o 
  -4  -2   2    24031.92    26232.95    901.08 o 
  -3  -2   2    10293.91    10354.09    523.30 o 
  -2  -2   2      325.43      319.62     24.58 o 
  -1  -2   2     2612.74     3370.52    127.60 o 
   0  -2   2     2753.30     2287.79     96.35 o 
   1  -2   2      821.43      741.11     47.25 o 
   2  -2   2       68.64       40.71     15.28 o 
   3  -2   2      405.82      289.83     29.27 o 
   4  -2   2     4432.83     4388.17    317.44 o 
   5  -2   2     3732.03     4774.13    195.65 o 
   6  -2   2    18799.37    18180.01   1336.89 o 
   7  -2   2     2260.17     1858.91    112.94 o 
   8  -2   2        3.86      -13.79     34.60 o 
   9  -2   2     2428.82     2056.59    156.52 o 
  10  -2   2     4830.16     4906.41    497.93 o 
  11  -2   2       43.80       21.93     58.30 o 
  12  -2   2      263.15      228.18    106.25 o 
 -13  -1   2     1377.09     1877.59    292.00 o 
 -12  -1   2        3.32     -187.22    124.81 o 
 -11  -1   2       60.80      -90.79    107.49 o 
 -10  -1   2     2803.55     2504.74    265.09 o 
  -9  -1   2      471.07      700.89    143.83 o 
  -8  -1   2     2841.17     2486.03    231.53 o 
  -7  -1   2     4067.04     3064.94    149.97 o 
  -6  -1   2     5374.03     5129.91    213.32 o 
  -5  -1   2      101.51       71.07     31.47 o 
  -4  -1   2    14947.04    14010.64    494.26 o 
  -3  -1   2     2897.08     3292.13    130.05 o 
  -2  -1   2     1615.00     1905.63    133.70 o 
  -1  -1   2     5341.32     4962.77    259.99 o 
   0  -1   2    43128.78    46363.12   2177.48 o 
   1  -1   2     6509.44     6951.26    252.48 o 
   2  -1   2     8305.87     7083.82    261.67 o 
   3  -1   2      609.75      718.64     46.91 o 
   4  -1   2     8540.36     7845.96    289.46 o 
   5  -1   2     8972.16     9011.69    336.27 o 
   6  -1   2     6169.84     7126.32    281.70 o 
   7  -1   2     1044.79      967.11     79.50 o 
   8  -1   2        0.21      -16.52     31.55 o 
   9  -1   2     2918.94     3104.35    170.15 o 
  10  -1   2     6591.32     7419.80    351.47 o 
  11  -1   2      233.89      245.20     73.79 o 
  12  -1   2       51.35     -160.31    106.87 o 
  13  -1   2     1201.55     1166.41    218.06 o 
  14  -1   2      753.80      715.12    206.47 o 
 -13   0   2      823.94      834.68    230.28 o 
 -12   0   2        6.38     -187.91    127.75 o 
 -11   0   2       77.99      -70.99    112.28 o 
 -10   0   2     3384.58     3595.87    304.22 o 
  -9   0   2     2615.94     2513.40    231.37 o 
  -8   0   2      250.92      157.40     50.47 o 
  -7   0   2      125.56      -35.63     37.28 o 
  -6   0   2     9190.82     9662.49    366.27 o 
  -5   0   2     1080.47     1281.58     79.22 o 
  -4   0   2     4198.36     4363.63    174.05 o 
  -3   0   2      969.68      775.55     57.07 o 
  -2   0   2     4543.66     4320.66    161.92 o 
  -1   0   2     3845.31     3566.18    183.58 o 
   0   0   2    69889.92    84689.73   3965.51 o 
   1   0   2    10150.86    10679.70    367.36 o 
   2   0   2     4664.29     5279.95    223.25 o 
   3   0   2    16044.39    19703.11    917.92 o 
   4   0   2     9095.86    10100.80    503.96 o 
   5   0   2      136.88       -4.84     24.13 o 
   6   0   2     5566.18     5801.16    263.54 o 
   7   0   2      962.59      738.67     72.78 o 
   8   0   2     2062.18     1963.01    120.45 o 
   9   0   2     1633.79     1852.02    125.46 o 
  10   0   2     3965.78     3789.03    205.01 o 
  11   0   2      155.23      -14.85    113.05 o 
  12   0   2       13.32     -157.99    105.32 o 
  13   0   2     2064.72     2597.54    306.38 o 
  14   0   2     2054.92     2729.31    332.83 o 
 -13   1   2      264.70      174.77    172.60 o 
 -12   1   2      155.69       43.15    139.50 o 
 -11   1   2       10.19     -152.65    101.77 o 
 -10   1   2     3621.14     4167.66    335.15 o 
  -9   1   2     4586.80     4137.11    205.53 o 
  -8   1   2        9.85      -31.43     37.67 o 
  -7   1   2     1603.22     1188.25     94.61 o 
  -6   1   2    20386.70    19743.68    699.89 o 
  -5   1   2     5815.14     6036.81    237.64 o 
  -4   1   2      884.30      958.02     60.36 o 
  -3   1   2     1174.02     1191.86     85.37 o 
  -2   1   2     1400.18     1782.47    111.82 o 
  -1   1   2      727.17      833.75     61.09 o 
   0   1   2     2206.18     2134.02    117.39 o 
   1   1   2     2678.72     3771.67    271.59 o 
   2   1   2        8.18        3.94     10.33 o 
   3   1   2   127028.51   145230.92   9833.90 o 
   4   1   2    31784.67    37632.47   1280.18 o 
   5   1   2      735.60      794.09     55.88 o 
   6   1   2     1185.14     1024.71     73.21 o 
   7   1   2     5687.90     5804.48    244.58 o 
   8   1   2     9005.11    10083.34    395.83 o 
   9   1   2      165.17      109.55     49.24 o 
  10   1   2      874.26      702.82     92.63 o 
  11   1   2      155.62      -25.06    115.84 o 
  12   1   2       15.40      -76.09    116.46 o 
  13   1   2     2383.64     2519.90    287.98 o 
  14   1   2     1796.74     1913.31    301.13 o 
 -13   2   2        1.63     -207.86    138.58 o 
 -12   2   2      720.14      629.92    182.65 o 
 -11   2   2      312.54      304.05    135.17 o 
 -10   2   2     2512.21     2695.54    165.70 o 
  -9   2   2     1032.85     1133.47    102.92 o 
  -8   2   2      790.47     1036.97     94.34 o 
  -7   2   2     1458.62      942.82     84.78 o 
  -6   2   2     9722.16    10993.03    412.54 o 
  -5   2   2     7254.14     6791.22    264.87 o 
  -4   2   2      624.68      714.30     94.41 o 
  -3   2   2     4078.13     3764.91    274.45 o 
  -2   2   2    16889.51    15685.59    767.12 o 
  -1   2   2      773.03     1051.67     78.26 o 
   0   2   2    11270.19    12242.23    340.79 o 
   1   2   2     5403.31     6404.65    222.56 o 
   2   2   2      178.43      313.79     38.35 o 
   3   2   2    16774.45    23517.01   1034.30 o 
   4   2   2    11852.90    14259.04    504.08 o 
   5   2   2      267.21      309.26     36.60 o 
   6   2   2     1986.25     2125.48    110.25 o 
   7   2   2     8447.69     8677.44    337.78 o 
   8   2   2     8095.42     8852.48    355.71 o 
   9   2   2       45.46       52.06     42.48 o 
  10   2   2       51.61      -47.17     81.35 o 
  11   2   2     1331.13     1344.42    209.88 o 
  12   2   2       21.78     -113.37     97.13 o 
  13   2   2      569.12      469.23    190.85 o 
  14   2   2      297.43      110.74    161.31 o 
 -12   3   2     1805.55     2234.24    284.58 o 
 -11   3   2     1704.60     1750.77    203.84 o 
 -10   3   2       23.66      -77.81     51.88 o 
  -9   3   2        0.12      -68.97     45.98 o 
  -8   3   2     2470.18     2322.41    139.22 o 
  -7   3   2       10.78      -46.13     33.19 o 
  -6   3   2     5717.72     5427.35    228.90 o 
  -5   3   2     3016.54     2929.71    137.92 o 
  -4   3   2      335.50      365.80     41.50 o 
  -3   3   2     7180.61     7616.29    408.77 o 
  -2   3   2    25699.61    31486.56   1510.11 o 
  -1   3   2      554.57      612.25     41.25 o 
   0   3   2       38.81      110.00     18.64 o 
   1   3   2    92136.84   102412.46   2767.78 o 
   2   3   2    19575.29    21253.02    588.49 o 
   3   3   2       18.59        9.75     11.25 o 
   4   3   2     3865.86     3783.28    155.51 o 
   5   3   2      647.89      805.85     56.39 o 
   6   3   2       32.53      -13.43     20.79 o 
   7   3   2     7455.21     7597.81    299.43 o 
   8   3   2     5634.73     5723.70    247.49 o 
   9   3   2       92.34       10.05     95.11 o 
  10   3   2      663.79      673.36    150.49 o 
  11   3   2     6105.57     6508.92    472.80 o 
  12   3   2     1237.83     1382.16    226.41 o 
  13   3   2      169.16       26.29    161.31 o 
  14   3   2        1.69     -223.64    169.51 o 
 -12   4   2     2405.29     2454.94    230.45 o 
 -11   4   2     1073.43     1167.88    124.59 o 
 -10   4   2      254.90      178.95     78.19 o 
  -9   4   2     1030.38      929.07    110.45 o 
  -8   4   2     3116.56     2733.71    156.98 o 
  -7   4   2      158.58      183.05     48.55 o 
  -6   4   2     1951.24     1350.22     92.33 o 
  -5   4   2        1.63      -31.77     22.03 o 
  -4   4   2      649.74      810.18     59.65 o 
  -3   4   2     2113.36     1787.88    142.13 o 
  -2   4   2    17622.34    16932.93    841.20 o 
  -1   4   2      435.37      121.84     25.24 o 
   0   4   2      438.46      381.83     27.80 o 
   1   4   2    28391.64    34633.42    958.27 o 
   2   4   2    18758.16    23858.39    662.21 o 
   3   4   2      302.81      357.30     28.38 o 
   4   4   2      918.20      869.30     39.78 o 
   5   4   2     7308.43     8634.28    491.67 o 
   6   4   2     1645.05     2190.88    108.38 o 
   7   4   2     3227.56     3767.73    171.69 o 
   8   4   2     2269.85     2332.45    236.94 o 
   9   4   2      109.71      -94.19     75.63 o 
  10   4   2      886.84      919.58    166.11 o 
  11   4   2     4646.50     5822.07    442.33 o 
  12   4   2     1308.65     1428.71    232.60 o 
  13   4   2        6.47     -176.31    152.96 o 
  14   4   2      250.66       66.50    190.23 o 
 -12   5   2     1810.63     1822.22    203.53 o 
 -11   5   2      172.81      167.03    100.22 o 
 -10   5   2      464.02      296.47    116.92 o 
  -9   5   2     2132.92     2154.01    152.89 o 
  -8   5   2     8183.03     9004.57    370.55 o 
  -7   5   2      459.62      485.87     66.34 o 
  -6   5   2      190.56       45.61     36.86 o 
  -5   5   2     1845.85     1948.44    110.55 o 
  -4   5   2     1944.13     1630.56    137.83 o 
  -3   5   2        6.36      -11.29     35.57 o 
  -2   5   2     1343.99     1011.49     69.85 o 
  -1   5   2     6212.53     6109.25    235.55 o 
   0   5   2     6319.03     6504.61    198.77 o 
   1   5   2    15264.44    19123.45    537.82 o 
   2   5   2    16164.55    19034.50    537.05 o 
   3   5   2     2552.92     2742.76     99.71 o 
   4   5   2     1597.33     2162.59     84.52 o 
   5   5   2     7138.66     7663.13    292.15 o 
   6   5   2     5643.91     6231.85    246.33 o 
   7   5   2      996.49     1163.16    157.45 o 
   8   5   2      119.56     -104.09     81.51 o 
   9   5   2     1003.05      953.15    183.27 o 
  10   5   2      329.95      279.30    130.53 o 
  11   5   2     2156.39     2276.61    289.53 o 
  12   5   2      235.09      -55.68    157.45 o 
  13   5   2      113.67      -46.09    170.75 o 
 -12   6   2      312.99      381.53    146.00 o 
 -11   6   2       22.48      -30.47     98.52 o 
 -10   6   2      139.25      163.17    108.42 o 
  -9   6   2     1429.32     1232.29    165.02 o 
  -8   6   2     2979.83     2868.19    251.02 o 
  -7   6   2      296.45      272.58     57.79 o 
  -6   6   2        6.85      -53.59     35.73 o 
  -5   6   2     7502.35     7215.91    393.38 o 
  -4   6   2    14898.93    13925.39    736.65 o 
  -3   6   2      139.38      199.19     45.15 o 
  -2   6   2      147.00      106.12     56.61 o 
  -1   6   2     6757.16     8291.79    313.55 o 
   0   6   2     5426.39     6289.01    198.08 o 
   1   6   2    13027.71    14261.45    413.01 o 
   2   6   2    10497.41    14919.72    431.70 o 
   3   6   2     1644.25     2342.95     93.34 o 
   4   6   2        2.77       -7.45     23.98 o 
   5   6   2    14750.55    17893.04    516.95 o 
   6   6   2     7519.08     7316.87    459.50 o 
   7   6   2       42.63      -64.18     61.86 o 
   8   6   2      310.45      353.08    134.86 o 
   9   6   2     1816.39     1713.03    242.66 o 
  10   6   2       87.08      -30.47    126.82 o 
  11   6   2      206.44       97.59    138.57 o 
  12   6   2        3.52     -223.18    148.78 o 
  13   6   2      286.24      289.20    196.88 o 
 -12   7   2       44.85      -62.17    114.45 o 
 -11   7   2      173.01      180.49    126.67 o 
 -10   7   2     1256.23     1220.23    181.11 o 
  -9   7   2      250.81      138.26    112.12 o 
  -8   7   2     1830.08     1463.82    178.63 o 
  -7   7   2       38.70      -39.90     68.98 o 
  -6   7   2        0.33      -85.53     57.38 o 
  -5   7   2     4776.12     4667.78    204.01 o 
  -4   7   2     7229.47     6836.03    417.89 o 
  -3   7   2       36.16      -42.12     28.08 o 
  -2   7   2        0.93      -62.50     43.77 o 
  -1   7   2    11912.13    12780.11    892.47 o 
   0   7   2     5018.38     5109.96    171.38 o 
   1   7   2       95.13       61.34     25.53 o 
   2   7   2      598.40      289.88     36.54 o 
   3   7   2       38.51       36.06     24.40 o 
   4   7   2       20.63      -28.75     23.76 o 
   5   7   2     6426.18     7293.17    303.97 o 
   6   7   2     4425.03     4202.91    205.23 o 
   7   7   2      329.66      258.89    116.31 o 
   8   7   2      466.80      367.15    137.34 o 
   9   7   2     9296.93     9951.06    641.69 o 
  10   7   2      754.18      785.65    197.19 o 
  11   7   2      566.40      577.49    197.81 o 
  12   7   2       67.32     -109.50    163.94 o 
  13   7   2      578.83      553.67    222.85 o 
 -11   8   2      706.10      758.12    184.67 o 
 -10   8   2     1416.93     1884.70    230.45 o 
  -9   8   2        4.08     -141.98     94.65 o 
  -8   8   2       83.44      -37.27     88.78 o 
  -7   8   2     1164.67     1021.04    156.21 o 
  -6   8   2      645.70      521.04    121.87 o 
  -5   8   2     1440.87     1461.04    174.61 o 
  -4   8   2     3427.31     3357.94    177.02 o 
  -3   8   2       12.85      -49.62     33.08 o 
  -2   8   2      324.73      237.93     77.87 o 
  -1   8   2    16847.69    15759.92    571.59 o 
   0   8   2     4109.74     5210.24    179.43 o 
   1   8   2       26.17      -32.46     22.85 o 
   2   8   2      123.46       98.27     31.63 o 
   3   8   2     5004.30     4808.88    169.77 o 
   4   8   2      735.43      680.32     57.17 o 
   5   8   2     3727.90     3522.20    222.02 o 
   6   8   2      553.84      541.96    163.47 o 
   7   8   2       66.37       -2.80     52.09 o 
   8   8   2      462.46      560.01    144.30 o 
   9   8   2     2111.97     2110.97    271.89 o 
  10   8   2      722.26      474.79    187.14 o 
  11   8   2        2.69     -205.08    136.72 o 
  12   8   2      558.70      413.24    189.15 o 
 -11   9   2      853.76     1178.63    209.72 o 
 -10   9   2     1779.48     2065.35    252.25 o 
  -9   9   2      251.24       91.25    138.73 o 
  -8   9   2       35.53      -83.21    107.80 o 
  -7   9   2     2065.25     1809.85    209.57 o 
  -6   9   2     1961.36     2095.35    226.42 o 
  -5   9   2      298.46      178.17     96.82 o 
  -4   9   2      390.07      264.30     69.97 o 
  -3   9   2      296.15      244.86     65.27 o 
  -2   9   2      381.58      290.69     65.33 o 
  -1   9   2     7039.75     7988.69    325.95 o 
   0   9   2     3281.58     3127.86    126.84 o 
   1   9   2       90.87       45.13     28.56 o 
   2   9   2      776.02      727.79     62.48 o 
   3   9   2     5095.90     5283.11    188.38 o 
   4   9   2     1720.03     1475.14    115.77 o 
   5   9   2      218.99      113.20     59.39 o 
   6   9   2      458.32      468.82     83.02 o 
   7   9   2     1439.62     1249.21    127.64 o 
   8   9   2      151.85      -31.75     73.35 o 
   9   9   2      977.39      815.70    122.46 o 
  10   9   2      106.70     -141.36    155.90 o 
  11   9   2        8.32     -223.18    148.78 o 
  12   9   2      808.65      786.58    227.80 o 
 -10  10   2      821.47      916.80    199.51 o 
  -9  10   2      107.09     -100.68    131.46 o 
  -8  10   2      151.59      -14.38    115.53 o 
  -7  10   2     1921.25     1985.23    239.57 o 
  -6  10   2     2297.48     2225.73    234.78 o 
  -5  10   2       99.21       51.66     96.66 o 
  -4  10   2      144.72      114.58     62.73 o 
  -3  10   2     2105.29     1778.41    131.72 o 
  -2  10   2       95.43       30.67     48.57 o 
  -1  10   2     2476.48     2493.05    148.12 o 
   0  10   2      858.99      861.56     89.74 o 
   1  10   2      958.25     1008.52     97.51 o 
   2  10   2      828.89      783.03     71.20 o 
   3  10   2     5114.79     5487.90    252.89 o 
   4  10   2     1400.27     1236.14    110.20 o 
   5  10   2      266.01      252.21     68.24 o 
   6  10   2     1913.04     1809.95    142.38 o 
   7  10   2     2995.02     2671.30    183.65 o 
   8  10   2       41.89       22.77     78.70 o 
   9  10   2      202.98       57.58    110.89 o 
  10  10   2       67.95     -126.20    137.80 o 
  11  10   2      145.36       97.44    165.49 o 
  -9  11   2       83.44      136.87    147.70 o 
  -8  11   2       30.99      -65.73    122.03 o 
  -7  11   2     2149.80     2829.06    279.47 o 
  -6  11   2     1787.18     1658.59    210.03 o 
  -4  11   2      462.19      448.67     92.82 o 
  -3  11   2     3548.04     3648.62    294.86 o 
  -2  11   2      996.38     1017.57    115.35 o 
  -1  11   2      319.51      243.05     75.40 o 
   0  11   2       41.41      -14.16     48.90 o 
   1  11   2       81.55      -64.12     52.65 o 
   2  11   2       94.45        2.01     87.23 o 
   3  11   2     2113.25     2376.22    214.36 o 
   4  11   2      209.42      162.63     66.19 o 
   5  11   2        8.31      -68.20     54.40 o 
   6  11   2     2075.38     2029.91    161.39 o 
   7  11   2     3568.69     3605.51    221.30 o 
   8  11   2      223.44      198.91     92.98 o 
   9  11   2        7.39      -77.54     79.04 o 
  10  11   2      613.92      510.99    203.84 o 
  -8  12   2       82.10      201.37    152.50 o 
  -7  12   2      718.35     1051.20    214.67 o 
  -6  12   2      386.57      542.23    170.13 o 
  -5  12   2       24.75      -54.19     75.33 o 
  -4  12   2      365.18      339.40     94.47 o 
  -3  12   2     3461.07     4026.23    225.29 o 
  -2  12   2      923.14      941.45    117.39 o 
  -1  12   2       38.09      -85.43    109.65 o 
   0  12   2      819.93      785.82    135.32 o 
   1  12   2     3312.03     3536.60    205.08 o 
   2  12   2      266.57       56.45     92.18 o 
   3  12   2      225.43      322.92    119.09 o 
   4  12   2      130.34       89.39    104.55 o 
   5  12   2       47.05      -47.94    100.22 o 
   6  12   2      592.96      496.96    104.01 o 
   7  12   2     1222.86     1255.28    148.76 o 
   8  12   2      167.96      108.05     94.63 o 
   9  12   2       24.98      -39.59    140.28 o 
  -7  13   2       95.86      -67.43    139.50 o 
  -6  13   2        1.05      -83.98    136.41 o 
  -5  13   2      464.44      403.92    101.37 o 
  -4  13   2        2.79      -61.33     74.26 o 
  -3  13   2     1811.81     1998.13    161.08 o 
  -2  13   2      187.89       94.95     87.52 o 
  -1  13   2      200.69       11.87     75.94 o 
   0  13   2     1586.35     1698.95    150.54 o 
   1  13   2     4231.32     5560.69    399.49 o 
   2  13   2      810.96      567.28    143.06 o 
   3  13   2       13.14      -43.61    100.07 o 
   4  13   2      798.84      742.34    170.13 o 
   5  13   2      970.01      928.40    185.59 o 
   6  13   2      127.63       36.65    128.36 o 
   7  13   2      480.14      475.72    163.63 o 
   8  13   2        2.83     -128.53     85.68 o 
  -6  14   2      269.36       43.15    156.36 o 
  -5  14   2     1460.75     2221.46    181.65 o 
  -4  14   2       89.72        3.03     78.94 o 
  -3  14   2      209.14      173.06     93.14 o 
  -2  14   2        0.83     -116.42     77.61 o 
  -1  14   2      104.37       -1.74     76.25 o 
   0  14   2      463.33      384.16    137.34 o 
   1  14   2     1998.22     2007.97    233.85 o 
   2  14   2      264.04      185.28    132.39 o 
   3  14   2        9.18     -171.67    114.45 o 
   4  14   2     1253.77     1066.20    208.64 o 
   5  14   2     1642.92     1574.76    219.77 o 
   6  14   2        2.07        0.15    146.30 o 
  -3  15   2        2.76     -125.22     83.48 o 
  -2  15   2      222.93      288.08    111.64 o 
  -1  15   2      750.15      733.06    193.64 o 
   0  15   2       35.80      -79.96    139.66 o 
   1  15   2      732.90      796.01    192.40 o 
   2  15   2        7.83      -84.45    132.24 o 
   3  15   2       16.13     -173.38    133.47 o 
   4  15   2      755.62      709.71    191.78 o 
  -3 -14   3        8.22      -16.39    117.23 o 
  -2 -14   3      230.84      273.89    137.49 o 
  -1 -14   3     1548.35     1791.91    244.06 o 
   0 -14   3      994.09      941.24    202.92 o 
   1 -14   3       18.59     -159.84    106.56 o 
   2 -14   3       98.63       68.67    144.91 o 
   3 -14   3      965.04     1244.98    227.65 o 
   4 -14   3       20.37      -17.30     91.86 o 
  -5 -13   3       10.11     -130.07    116.92 o 
  -4 -13   3        7.45      -39.75    139.20 o 
  -3 -13   3       90.06      -82.59    123.42 o 
  -2 -13   3       90.25      -35.88    125.43 o 
  -1 -13   3      787.85      776.83    190.23 o 
   0 -13   3      220.29      143.06    138.88 o 
   1 -13   3       93.26       68.67    110.58 o 
   2 -13   3      448.38      405.51    156.67 o 
   3 -13   3     1266.35     1489.91    139.05 o 
   4 -13   3      236.84      270.81     99.60 o 
   5 -13   3        0.87     -114.29     76.19 o 
   6 -13   3      311.70      243.76    108.39 o 
   7 -13   3      601.08      683.75    131.37 o 
  -7 -12   3     1348.22     1859.18    264.01 o 
  -6 -12   3      651.94      658.36    197.19 o 
  -5 -12   3        2.31     -146.00    119.71 o 
  -4 -12   3      131.18       34.49    123.57 o 
  -3 -12   3      842.07      803.43    184.20 o 
  -2 -12   3      126.79       35.57    110.11 o 
  -1 -12   3      142.33      -32.17     96.82 o 
   0 -12   3        0.04     -135.02     90.01 o 
   1 -12   3        3.18      -46.40    100.53 o 
   2 -12   3      475.29      453.29    111.20 o 
   3 -12   3     1425.63     1270.76    133.13 o 
   4 -12   3      151.01      -76.76     76.62 o 
   5 -12   3       23.20     -102.13     75.78 o 
   6 -12   3     1037.09     1142.30    135.65 o 
   7 -12   3     1014.57     1329.06    152.28 o 
   8 -12   3       45.51      -60.16    123.88 o 
  -8 -11   3        0.42      -52.69    181.26 o 
  -7 -11   3     1045.86     1356.35    175.31 o 
  -6 -11   3      567.10      396.07    154.20 o 
  -5 -11   3       57.64       82.43    122.49 o 
  -4 -11   3      869.27     1112.43    195.80 o 
  -3 -11   3     2602.21     2712.91    254.73 o 
  -2 -11   3      389.86      386.79    140.43 o 
  -1 -11   3      155.55       35.42     85.68 o 
   0 -11   3      225.52      253.17    113.52 o 
   1 -11   3     1527.40     1320.64    119.26 o 
   2 -11   3      129.64      -41.04     63.54 o 
   3 -11   3      429.10      346.08     85.96 o 
   4 -11   3        0.14     -125.12     97.59 o 
   5 -11   3       11.26     -101.08     67.39 o 
   6 -11   3     1444.36     1741.18    180.34 o 
   7 -11   3     1370.94     1367.27    141.74 o 
   8 -11   3       54.66      -71.30    111.97 o 
   9 -11   3       75.70      105.94    134.40 o 
  -9 -10   3      423.40      414.48    230.89 o 
  -8 -10   3        3.15     -129.84    109.57 o 
  -7 -10   3      478.38      557.11    132.08 o 
  -6 -10   3       98.17       38.61     96.24 o 
  -5 -10   3       77.73      -40.39     83.86 o 
  -4 -10   3      844.08      902.88    178.94 o 
  -3 -10   3     2892.70     2585.47    238.33 o 
  -2 -10   3      322.16      368.54    117.08 o 
  -1 -10   3        0.10      -56.76     64.65 o 
   0 -10   3     1856.49     1960.80    129.69 o 
   1 -10   3     3519.46     3497.24    187.35 o 
   2 -10   3        0.22      -83.59     74.31 o 
   3 -10   3      152.96      134.67     71.92 o 
   4 -10   3      536.83      405.68     83.48 o 
   5 -10   3      298.55      173.76     71.69 o 
   6 -10   3     1052.42     1078.03    121.84 o 
   7 -10   3     1635.22     1557.56    135.50 o 
   8 -10   3       16.64     -119.71     86.92 o 
   9 -10   3       98.92      101.76    104.08 o 
  10 -10   3     1465.43     1985.85    247.61 o 
 -10  -9   3      298.87      448.04    243.42 o 
  -9  -9   3     1553.43     1982.76    324.48 o 
  -8  -9   3      129.97      194.87    186.21 o 
  -7  -9   3      123.27       -9.74    165.02 o 
  -6  -9   3      362.03      304.88    116.61 o 
  -5  -9   3     1423.11     1317.46    141.09 o 
  -4  -9   3      182.15       93.97     86.07 o 
  -3  -9   3     1185.23     1019.07    130.06 o 
  -2  -9   3      139.16      150.94     92.48 o 
  -1  -9   3        6.25     -100.84     67.90 o 
   0  -9   3     4877.50     4089.27    390.60 o 
   1  -9   3     5961.65     5930.60    583.23 o 
   2  -9   3        3.03      -64.72     43.14 o 
   3  -9   3        1.59      -53.47     52.66 o 
   4  -9   3     3225.07     3327.33    183.73 o 
   5  -9   3     1717.54     1835.70    135.49 o 
   6  -9   3      277.37      266.64     77.54 o 
   7  -9   3      935.22     1072.55    118.72 o 
   8  -9   3      175.16      -18.87    111.36 o 
   9  -9   3        9.89     -143.14     95.43 o 
  10  -9   3     1244.17     1209.71    183.58 o 
  11  -9   3      455.13      512.69    171.36 o 
 -10  -8   3      273.28      155.59    194.41 o 
  -9  -8   3     2881.61     4007.43    410.32 o 
  -8  -8   3      543.14      739.71    216.97 o 
  -7  -8   3        0.10     -172.60    139.66 o 
  -6  -8   3     1897.84     2057.92    248.39 o 
  -5  -8   3     3180.96     3671.35    318.60 o 
  -4  -8   3      108.63      189.82     73.95 o 
  -3  -8   3      268.23      383.75     77.10 o 
  -2  -8   3      839.22      796.90     92.77 o 
  -1  -8   3      349.65      349.08     46.29 o 
   0  -8   3     4710.99     4574.56    265.79 o 
   1  -8   3     7236.30     6929.90    643.24 o 
   2  -8   3      123.06      -15.87     47.27 o 
   3  -8   3      141.62       29.15     46.78 o 
   4  -8   3     6337.96     5992.00    337.78 o 
   5  -8   3     4271.14     4280.60    252.41 o 
   6  -8   3       16.49      -44.27     51.66 o 
   7  -8   3        4.43      -73.18     48.79 o 
   8  -8   3     1937.80     1834.90    211.11 o 
   9  -8   3      438.14      397.77    139.97 o 
  10  -8   3      695.19      472.78    142.75 o 
  11  -8   3      112.72        9.13    121.87 o 
  12  -8   3       81.34     -177.01    118.01 o 
 -11  -7   3      111.52        2.78    183.12 o 
 -10  -7   3       59.30     -107.95    182.50 o 
  -9  -7   3      658.46      694.55    227.96 o 
  -8  -7   3      149.93     -150.02    156.05 o 
  -7  -7   3       22.81     -129.92    109.65 o 
  -6  -7   3     2584.36     2997.03    280.25 o 
  -5  -7   3     5875.60     6885.67    460.12 o 
  -4  -7   3     1024.90      958.56    150.95 o 
  -3  -7   3      560.75      571.55     81.84 o 
  -2  -7   3     6436.22     5842.79    198.37 o 
  -1  -7   3     4268.45     4723.96    166.50 o 
   0  -7   3     1948.12     1880.17     88.36 o 
   1  -7   3     3077.22     2703.68    217.50 o 
   2  -7   3       44.32       48.79     45.24 o 
   3  -7   3      146.11       56.61     45.16 o 
   4  -7   3     6202.51     5332.50    233.65 o 
   5  -7   3     5621.71     5017.83    454.86 o 
   6  -7   3       25.35      -61.63     41.09 o 
   7  -7   3      446.94      378.71     86.22 o 
   8  -7   3     3715.94     4045.32    310.25 o 
   9  -7   3     1375.11     1408.14    173.68 o 
  10  -7   3       22.85      -35.11     97.28 o 
  11  -7   3       10.20     -109.65     90.63 o 
  12  -7   3      610.27      603.78    161.16 o 
 -11  -6   3     1274.68     1364.68    285.80 o 
 -10  -6   3      179.27        6.34    180.64 o 
  -9  -6   3      234.99      236.77    161.47 o 
  -8  -6   3       76.14      -62.33    135.95 o 
  -7  -6   3      444.39      295.70    139.81 o 
  -6  -6   3     1037.64      862.36    172.45 o 
  -5  -6   3     3216.15     3308.98    272.82 o 
  -4  -6   3      832.40     1094.03    152.65 o 
  -3  -6   3     1669.02     1543.92    161.31 o 
  -2  -6   3     7032.74     7857.54    283.40 o 
  -1  -6   3    12671.06    13267.61    390.09 o 
   0  -6   3        6.09       14.64     23.03 o 
   1  -6   3      967.38      439.91     49.93 o 
   2  -6   3     2076.75     1645.78     97.28 o 
   3  -6   3        2.12      -36.58     27.92 o 
   4  -6   3      829.06      776.25     73.62 o 
   5  -6   3      646.86      655.74     81.03 o 
   6  -6   3      436.58      369.59     62.05 o 
   7  -6   3      281.75      240.48     79.19 o 
   8  -6   3     6926.98     6237.64    399.80 o 
   9  -6   3     2030.82     1908.37    202.14 o 
  10  -6   3      125.02        4.49     84.29 o 
  11  -6   3      437.72      365.29    131.93 o 
  12  -6   3     2439.54     2948.77    279.32 o 
  13  -6   3      154.19      134.09    130.22 o 
 -12  -5   3      714.80      922.52    252.70 o 
 -11  -5   3     2123.42     2769.06    346.44 o 
 -10  -5   3      259.50      111.67    165.33 o 
  -9  -5   3       85.12     -171.21    130.38 o 
  -8  -5   3     1506.65     1516.55    231.36 o 
  -7  -5   3     2285.92     2313.11    251.94 o 
  -6  -5   3        8.59      -40.37     92.33 o 
  -5  -5   3     3887.73     3435.03    268.34 o 
  -4  -5   3        5.77      -16.08     65.11 o 
  -3  -5   3      787.26      519.65     94.96 o 
  -2  -5   3     5397.15     6276.04    239.76 o 
  -1  -5   3    11908.98    12522.37    365.72 o 
   0  -5   3     1066.07      861.60     49.19 o 
   1  -5   3      109.32       81.08     20.98 o 
   2  -5   3    10148.13    11531.32    417.54 o 
   3  -5   3     6773.15     6796.60    266.22 o 
   4  -5   3      710.75      645.05     81.81 o 
   5  -5   3       61.85       -6.99     19.75 o 
   6  -5   3     3132.69     2889.79    228.13 o 
   7  -5   3       93.64       52.58     54.90 o 
   8  -5   3      910.27      881.38    123.73 o 
   9  -5   3       17.10     -102.54     68.36 o 
  10  -5   3      444.82      463.50    115.53 o 
  11  -5   3     2349.06     2331.67    227.51 o 
  12  -5   3     3037.79     3364.66    293.39 o 
  13  -5   3      301.14      271.72    137.96 o 
 -12  -4   3      370.56      190.23    208.48 o 
 -11  -4   3     2026.07     2292.08    305.46 o 
 -10  -4   3      212.89      -13.46    127.59 o 
  -9  -4   3      111.75       15.93    111.20 o 
  -8  -4   3     3115.55     3138.08    298.19 o 
  -7  -4   3     3918.84     4195.19    326.64 o 
  -6  -4   3        0.47      -69.13     65.42 o 
  -5  -4   3        2.21      -90.71     60.47 o 
  -4  -4   3      838.68      922.99    130.69 o 
  -3  -4   3     2748.38     2201.14    169.82 o 
  -2  -4   3     3636.90     2818.63    118.42 o 
  -1  -4   3      399.39      519.02     41.69 o 
   0  -4   3      224.27      217.23     23.87 o 
   1  -4   3      123.04       56.96     15.87 o 
   2  -4   3    10763.04    10948.06    316.49 o 
   3  -4   3     5681.81     5469.42    334.30 o 
   4  -4   3      215.06      328.35     27.37 o 
   5  -4   3     3600.55     2849.10    104.74 o 
   6  -4   3     9019.61     8812.58    361.68 o 
   7  -4   3     1238.28     1479.46     97.28 o 
   8  -4   3     2178.10     2551.62    143.23 o 
   9  -4   3      105.74       23.20     74.39 o 
  10  -4   3      707.90      617.70    133.94 o 
  11  -4   3     1100.73     1369.17    172.14 o 
  12  -4   3     2307.93     2346.37    235.86 o 
  13  -4   3       88.50       29.38    112.12 o 
  14  -4   3        0.69     -103.78     99.45 o 
 -12  -3   3       60.04       37.89    150.48 o 
 -11  -3   3      298.65      155.13    164.71 o 
 -10  -3   3       12.35     -127.60    105.79 o 
  -9  -3   3        7.31     -117.54    104.09 o 
  -8  -3   3     3705.66     3959.79    317.83 o 
  -7  -3   3     4239.12     3636.24    284.58 o 
  -6  -3   3      236.57      390.19    100.68 o 
  -5  -3   3     2354.92     1645.44    169.20 o 
  -4  -3   3     3996.49     4520.59    291.54 o 
  -3  -3   3     5546.02     5895.74    220.57 o 
  -2  -3   3     1104.79     1196.11     60.27 o 
  -1  -3   3        1.00       -2.49     16.24 o 
   0  -3   3     4760.69     5356.79    198.20 o 
   1  -3   3     2127.09     1883.98     87.56 o 
   2  -3   3    10443.09    10458.81    518.12 o 
   3  -3   3     4568.29     5138.90    269.80 o 
   4  -3   3       77.59       97.94     18.54 o 
   5  -3   3     4656.81     4408.56    146.22 o 
   6  -3   3    11696.28    13258.67    735.34 o 
   7  -3   3     2177.51     2410.48    175.15 o 
   8  -3   3      327.43      344.83     58.46 o 
   9  -3   3     1233.20      836.77     91.82 o 
  10  -3   3     3388.00     3598.93    198.79 o 
  11  -3   3       15.75     -108.34     72.23 o 
  12  -3   3      868.89      944.49    165.49 o 
  13  -3   3       11.80      -66.35    100.22 o 
 -13  -2   3     1200.16     1130.53    239.55 o 
 -12  -2   3        0.07     -206.24    137.49 o 
 -11  -2   3        5.26     -164.56    124.97 o 
 -10  -2   3      839.31      637.50    154.20 o 
  -9  -2   3      253.33      293.53    111.20 o 
  -8  -2   3     4349.35     3481.73    293.08 o 
  -7  -2   3     1941.48     2009.36    206.47 o 
  -6  -2   3      332.02      289.60     42.41 o 
  -5  -2   3       90.86       56.40     39.44 o 
  -4  -2   3    18047.14    16304.37    573.01 o 
  -3  -2   3     7104.64     6799.76    465.76 o 
  -2  -2   3       69.59       57.83     13.28 o 
  -1  -2   3     6564.60     7407.80    265.61 o 
   0  -2   3     1361.03     1208.01     80.73 o 
   1  -2   3        1.88        3.11     12.62 o 
   2  -2   3       73.43        2.76     18.02 o 
   3  -2   3      110.33      137.58     28.09 o 
   4  -2   3     7083.43     6677.68    201.61 o 
   5  -2   3      941.89      539.75     52.09 o 
   6  -2   3    22128.60    23013.07    808.20 o 
   7  -2   3     1192.81     1407.43     95.78 o 
   8  -2   3        4.77       -7.63     32.10 o 
   9  -2   3     2193.84     2377.85    146.99 o 
  10  -2   3     5456.13     5737.87    271.10 o 
  11  -2   3       62.67      -46.45     60.85 o 
  12  -2   3      182.45      110.69     83.65 o 
 -13  -1   3     1064.89     1483.77    270.64 o 
 -12  -1   3        0.16     -170.28    113.52 o 
 -11  -1   3       99.07      -58.00    109.35 o 
 -10  -1   3     2389.91     2622.13    270.04 o 
  -9  -1   3     1009.11      909.53    148.94 o 
  -8  -1   3      298.99      221.77     93.88 o 
  -7  -1   3       74.20      -59.27     39.52 o 
  -6  -1   3      802.28      939.24     72.20 o 
  -5  -1   3      345.54      111.21     30.58 o 
  -4  -1   3     8381.70     8258.62    305.80 o 
  -3  -1   3     3784.75     3544.14    143.28 o 
  -2  -1   3     4895.89     5058.62    189.73 o 
   0  -1   3    97261.22   112976.51   5277.66 o 
   1  -1   3    12837.71    12929.99    628.08 o 
   2  -1   3     8183.08     9680.39    273.83 o 
   3  -1   3     1383.34     1681.39     61.03 o 
   4  -1   3     6972.09     7827.13    289.15 o 
   5  -1   3       51.82       58.23     26.82 o 
   6  -1   3     5018.05     5161.79    216.24 o 
   7  -1   3       98.94      195.44     45.56 o 
   8  -1   3        2.73      -26.68     29.99 o 
   9  -1   3     2352.08     2534.46    149.21 o 
  10  -1   3     6259.14     6404.88    292.75 o 
  11  -1   3      261.38      133.89     84.14 o 
  12  -1   3       81.01       -6.30     64.88 o 
  13  -1   3     1468.41     1671.58    247.92 o 
 -13   0   3      582.14      510.83    194.56 o 
 -12   0   3        7.22     -148.32    126.05 o 
 -11   0   3       55.32        4.64    123.72 o 
 -10   0   3     3476.56     3837.46    321.70 o 
  -9   0   3     1644.32     1772.88    204.46 o 
  -8   0   3       16.76       23.35     65.57 o 
  -7   0   3       26.76      -38.68     36.85 o 
  -6   0   3     8415.92     7150.18    282.01 o 
  -5   0   3     3294.53     2553.76    122.33 o 
  -4   0   3     1889.98     1852.77    123.34 o 
  -3   0   3        6.68       -8.92     16.44 o 
  -2   0   3        8.77        0.61     12.68 o 
  -1   0   3     7094.64     7559.69    376.91 o 
   0   0   3    21143.65    23683.74   1124.54 o 
   1   0   3     6409.61     6031.79    304.84 o 
   2   0   3      242.40       85.81     11.79 o 
   3   0   3     4952.90     3723.42    146.65 o 
   4   0   3    20371.18    25113.99    864.01 o 
   5   0   3       60.76       95.07     26.87 o 
   6   0   3     4159.39     5187.07    216.89 o 
   7   0   3     1216.42     1354.16    121.80 o 
   8   0   3     4445.20     4564.16    210.48 o 
   9   0   3     1316.53     1305.00    106.22 o 
  10   0   3     2813.54     2593.17    163.74 o 
  11   0   3       13.82      -74.79     49.86 o 
  12   0   3       61.41      -78.26    103.00 o 
  13   0   3     2526.61     2454.94    279.01 o 
  14   0   3     2514.49     3264.59    348.45 o 
 -13   1   3      134.97       24.28    139.96 o 
 -12   1   3      198.63      215.12    148.63 o 
 -11   1   3        0.92      -51.66    113.52 o 
 -10   1   3     2228.22     2609.29    260.14 o 
  -9   1   3     1043.57     1102.27    102.60 o 
  -8   1   3        0.29      -74.59     49.72 o 
  -7   1   3     1445.30      802.54     78.38 o 
  -6   1   3    12746.01    12317.10    625.37 o 
  -5   1   3     7657.71     7412.09    286.64 o 
  -4   1   3      180.69      115.90     26.66 o 
  -3   1   3     1505.21     1084.21     63.05 o 
  -2   1   3      807.45      921.13     74.70 o 
  -1   1   3       64.31       48.10     21.96 o 
   0   1   3     2556.22     2031.07     79.43 o 
   1   1   3     1348.20     1693.66    101.07 o 
   2   1   3     2418.74     3043.22    120.92 o 
   3   1   3     2296.39     1765.28     84.01 o 
   4   1   3    10680.55    12903.19    459.89 o 
   5   1   3      644.34      846.39     60.11 o 
   6   1   3      873.61      443.04     51.47 o 
   7   1   3     7348.02     7441.63    299.97 o 
   8   1   3     8224.47    10292.35    402.84 o 
   9   1   3       12.04      -15.30     37.94 o 
  10   1   3      341.51      198.01     71.27 o 
  11   1   3      541.23      546.40    145.23 o 
  12   1   3        1.94      -94.81    106.56 o 
  13   1   3     2002.15     2169.28    265.86 o 
  14   1   3     1496.90     1776.90    281.02 o 
 -13   2   3       23.70     -205.70    146.15 o 
 -12   2   3      998.00     1262.76    217.44 o 
 -11   2   3      319.35      200.60    128.06 o 
 -10   2   3     1387.31     1362.52    196.57 o 
  -9   2   3     1098.81      955.27     98.65 o 
  -8   2   3     1047.74     1107.29     97.00 o 
  -7   2   3      218.75      215.90     69.90 o 
  -6   2   3     5529.40     6667.21    271.22 o 
  -5   2   3     6743.51     5905.21    238.73 o 
  -4   2   3      952.26     1105.42     69.67 o 
  -3   2   3     4891.72     5459.85    303.60 o 
  -2   2   3    14944.61    14096.45    698.76 o 
  -1   2   3      668.59      465.36     52.28 o 
   0   2   3     2315.45     2192.32    130.07 o 
   1   2   3     2176.21     2068.62     78.38 o 
   2   2   3     1950.22     2442.81     79.08 o 
   3   2   3     5953.11     8252.25    301.08 o 
   4   2   3     7980.47     7518.82    281.65 o 
   5   2   3      285.23      314.70     37.48 o 
   6   2   3      347.74      843.98     65.59 o 
   7   2   3     9671.88    10449.37    398.75 o 
   8   2   3     7188.15     7391.61    304.91 o 
   9   2   3       38.14       28.63     42.28 o 
  10   2   3      138.86       84.29    104.24 o 
  11   2   3     2772.57     2899.28    297.41 o 
  12   2   3      204.45      120.63    134.71 o 
  13   2   3      664.51      832.82    209.57 o 
  14   2   3      255.22      119.24    175.23 o 
 -13   3   3      137.43       53.36    160.69 o 
 -12   3   3     1633.47     2064.42    265.24 o 
 -11   3   3      993.75     1107.64    188.07 o 
 -10   3   3       18.77      -42.59     64.67 o 
  -9   3   3       10.15      -33.92     52.65 o 
  -8   3   3      988.14      854.99    112.59 o 
  -7   3   3       77.03      -15.56     34.15 o 
  -6   3   3     3262.68     2820.69    143.30 o 
  -5   3   3     1396.33     1330.41     86.77 o 
  -4   3   3       21.19      -23.38     20.82 o 
  -3   3   3     7699.50     7648.31    414.96 o 
  -2   3   3    29444.35    34927.00   1673.13 o 
  -1   3   3      672.09      741.42     68.98 o 
   0   3   3      582.47      533.56     30.72 o 
   1   3   3     1805.28     1497.00     69.43 o 
   2   3   3      300.63      396.77     21.95 o 
   3   3   3      147.49       56.74     36.81 o 
   4   3   3      220.88      257.12     39.28 o 
   5   3   3     4845.85     4885.89    200.54 o 
   6   3   3      185.82      276.15     41.99 o 
   7   3   3     6757.54     7365.97    294.57 o 
   8   3   3     4562.49     4394.64    203.49 o 
   9   3   3       23.11     -108.80     72.54 o 
  10   3   3      558.62      399.17    134.40 o 
  11   3   3     6843.39     7345.79    509.61 o 
  12   3   3     1874.63     2131.85    275.92 o 
  13   3   3      185.77      109.65    147.85 o 
  14   3   3        2.64     -135.02    131.93 o 
 -11   4   3      954.75      921.13    115.62 o 
 -10   4   3       26.16      -99.22     66.15 o 
  -9   4   3      883.87      658.09    124.19 o 
  -8   4   3     3161.11     3448.32    184.11 o 
  -7   4   3      466.46      425.59     64.91 o 
  -6   4   3     1261.31      755.53     73.36 o 
  -5   4   3      129.26      156.20     40.46 o 
  -4   4   3      379.02      242.71     96.58 o 
  -3   4   3     1004.06      800.19     96.04 o 
  -2   4   3     6974.37     6848.25    376.14 o 
  -1   4   3       49.40       58.77     34.18 o 
   0   4   3      126.83       80.02     17.08 o 
   1   4   3    21917.46    26159.01    723.06 o 
   2   4   3    26201.78    28887.69    795.35 o 
   3   4   3     2529.91     2805.41    113.74 o 
   4   4   3       37.67       50.63     14.98 o 
   5   4   3     8740.28    10329.57    382.79 o 
   6   4   3     3012.00     3190.46    147.38 o 
   7   4   3     2440.75     2654.22    135.64 o 
   8   4   3     1431.86     1419.59    178.02 o 
   9   4   3       11.41      -38.20     88.00 o 
  10   4   3      617.64      753.01    165.49 o 
  11   4   3     5275.92     6542.02    474.04 o 
  12   4   3     1886.15     1952.75    268.03 o 
  13   4   3        0.53     -205.78    137.18 o 
  14   4   3      338.09      198.12    183.27 o 
 -12   5   3     1308.34     1522.89    191.63 o 
 -11   5   3      135.74      147.54    110.89 o 
 -10   5   3      148.22       38.66     99.75 o 
  -9   5   3     1609.99     1509.91    162.11 o 
  -8   5   3     5201.06     5432.09    253.32 o 
  -7   5   3      510.39      441.89     68.77 o 
  -6   5   3       64.23      -62.41     41.60 o 
  -5   5   3     3702.63     3086.43    299.50 o 
  -4   5   3     5588.11     5585.90    343.35 o 
  -3   5   3       58.55       13.76     44.39 o 
  -2   5   3     1669.61     1259.98    115.38 o 
  -1   5   3      512.62      634.04     53.15 o 
   0   5   3      160.73      460.92     42.20 o 
   1   5   3    16641.60    19723.74    554.93 o 
   2   5   3    21790.84    24419.62    681.20 o 
   3   5   3      260.00      364.13     32.36 o 
   4   5   3      477.59      568.08     40.73 o 
   5   5   3    12539.55    12966.27    473.22 o 
   6   5   3     7674.62     8738.33    257.76 o 
   7   5   3      880.94      805.14    132.85 o 
   8   5   3        3.99     -104.63     69.75 o 
   9   5   3     1583.30     1450.06    196.11 o 
  10   5   3      141.03       81.66    103.31 o 
  11   5   3     2230.40     2101.23    255.04 o 
  12   5   3      494.27      164.25    165.80 o 
  13   5   3       95.91     -165.02    146.46 o 
 -12   6   3      167.50      160.07    118.93 o 
 -11   6   3       13.94     -111.67     88.16 o 
 -10   6   3       85.73      146.61    109.65 o 
  -9   6   3      641.79      555.06    140.74 o 
  -8   6   3     2174.75     1577.85    181.11 o 
  -7   6   3      169.84       88.56     74.93 o 
  -6   6   3        0.39      -52.12     36.65 o 
  -5   6   3     7479.72     7452.54    359.43 o 
  -4   6   3    13198.12    15694.72    825.27 o 
  -3   6   3      138.93       91.87     56.30 o 
  -2   6   3      116.63      100.40     38.17 o 
  -1   6   3     7912.12     8803.60    440.78 o 
   0   6   3    10498.36    10700.33    384.39 o 
   1   6   3     4404.91     5664.39    182.51 o 
   2   6   3    23258.32    23108.04    650.89 o 
   3   6   3     1972.00     3130.57    115.06 o 
   4   6   3        9.13       15.51     28.95 o 
   5   6   3    13840.42    15661.11    457.49 o 
   6   6   3     7091.97     7158.89    286.35 o 
   7   6   3       32.96      -92.10     61.40 o 
   8   6   3      266.34       61.71     94.03 o 
   9   6   3     4247.60     5223.99    402.12 o 
  10   6   3      778.93      744.04    175.85 o 
  11   6   3      246.33       98.83    148.47 o 
  13   6   3      439.93      327.40    194.10 o 
 -12   7   3        2.68      -94.03    114.76 o 
 -11   7   3      185.18       68.67    123.88 o 
 -10   7   3     1077.97     1195.79    201.06 o 
  -9   7   3       65.49      -49.18     83.52 o 
  -8   7   3     1071.63      983.77    174.92 o 
  -7   7   3      252.39      156.21    100.07 o 
  -6   7   3       39.95      -93.72     73.62 o 
  -5   7   3     3445.58     3173.05    381.55 o 
  -4   7   3     6023.09     6126.29    388.35 o 
  -3   7   3       34.74       -2.01     51.19 o 
  -2   7   3      270.22      153.42     48.25 o 
  -1   7   3    14841.48    16966.06    604.36 o 
   0   7   3    10486.49    11949.95    385.77 o 
   1   7   3       49.10       69.24     24.79 o 
   2   7   3      124.21       38.75     23.72 o 
   3   7   3      416.68      197.07     33.23 o 
   4   7   3        0.51      -45.03     30.02 o 
   5   7   3     6210.66     6656.49    219.66 o 
   6   7   3     3452.82     3572.34    181.79 o 
   7   7   3      870.72      812.55     86.62 o 
   8   7   3      463.86      504.33    130.38 o 
   9   7   3    12561.25    13756.66    815.22 o 
  10   7   3     1981.32     1576.77    225.65 o 
  11   7   3      325.99      296.62    154.82 o 
  12   7   3      179.11       68.51    179.10 o 
  13   7   3      830.85      684.35    208.02 o 
 -11   8   3      642.19      553.67    169.66 o 
 -10   8   3     1294.17     1678.38    225.65 o 
  -9   8   3       53.61      -77.33    113.21 o 
  -8   8   3        3.33     -139.43     92.95 o 
  -7   8   3     1444.04     1889.03    217.14 o 
  -6   8   3     1036.87      737.39    142.60 o 
  -5   8   3      720.56      574.71    123.42 o 
  -4   8   3     2366.06     2351.32    208.48 o 
  -3   8   3       25.65      -51.20     34.13 o 
  -2   8   3       66.13      -55.38     36.92 o 
  -1   8   3    10857.00    12840.43    536.75 o 
   0   8   3    11055.82    10657.85    325.92 o 
   1   8   3       87.85       63.85     28.03 o 
   2   8   3      305.95      355.76     42.92 o 
   3   8   3     6498.90     6542.96    217.05 o 
   4   8   3     1261.68     1244.92     73.73 o 
   5   8   3     2383.01     2252.47    138.81 o 
   6   8   3      134.14       83.33     80.42 o 
   7   8   3      111.94      135.65     60.51 o 
   8   8   3      357.71      348.95     92.95 o 
   9   8   3     1632.41     1282.56    220.84 o 
  10   8   3      596.80      415.71    155.13 o 
  11   8   3        9.02     -156.59    104.40 o 
  12   8   3      902.24      657.90    197.81 o 
 -11   9   3      611.49      748.22    201.37 o 
 -10   9   3     1422.87     1756.33    239.88 o 
  -9   9   3      221.65      -21.65    131.46 o 
  -8   9   3       66.63     -109.35    116.15 o 
  -7   9   3     2113.97     2065.66    236.17 o 
  -6   9   3     2352.28     2250.32    238.95 o 
  -5   9   3       98.06      -50.57     69.91 o 
  -4   9   3      226.92       71.45     77.64 o 
  -3   9   3      299.43      369.97     69.73 o 
  -2   9   3        8.37      -28.19     37.88 o 
  -1   9   3     4716.62     4866.17    290.45 o 
   0   9   3     3257.04     3305.12    131.66 o 
   1   9   3       45.68       80.56     32.55 o 
   2   9   3      982.93      809.97     65.81 o 
   3   9   3     4844.15     5457.35    193.62 o 
   4   9   3     1879.19     1876.70     95.68 o 
   5   9   3       83.57      -62.52     41.68 o 
   6   9   3      951.03     1121.49    109.71 o 
   7   9   3     3526.22     3486.65    199.31 o 
   8   9   3        8.01      -89.42     59.62 o 
   9   9   3     1098.80      895.66    130.61 o 
  10   9   3       18.66     -172.60    115.07 o 
  11   9   3       66.75      -36.96    132.39 o 
  12   9   3      919.24      822.30    228.88 o 
 -10  10   3      493.35      598.06    194.87 o 
  -9  10   3       27.25     -123.27    132.70 o 
  -8  10   3      152.19      106.40    137.18 o 
  -7  10   3     1601.59     1791.91    222.40 o 
  -6  10   3     1845.29     2335.08    254.11 o 
  -5  10   3      159.47      -21.81     95.89 o 
  -4  10   3      246.72      167.11     66.40 o 
  -3  10   3     2212.84     2112.36    140.80 o 
  -2  10   3      899.78      805.20     95.52 o 
  -1  10   3     1066.06     1155.04    102.54 o 
   0  10   3      544.87      578.85     87.61 o 
   1  10   3      896.11      965.83     72.82 o 
   2  10   3      571.59      524.70     59.80 o 
   3  10   3     4517.76     4865.27    181.50 o 
   4  10   3     1176.87     1029.05     99.70 o 
   5  10   3      243.91      203.52     64.88 o 
   6  10   3     2295.89     2222.83    156.50 o 
   7  10   3     4430.63     4372.90    237.82 o 
   8  10   3      163.50      -13.21     72.48 o 
   9  10   3      202.99      -66.81    131.77 o 
  10  10   3      167.92      -78.41    146.15 o 
  11  10   3      249.06      151.72    158.53 o 
  -9  11   3      257.24      271.26    170.75 o 
  -8  11   3        0.12     -135.64     95.58 o 
  -7  11   3     2102.32     2803.54    290.76 o 
  -6  11   3     1766.88     2207.33    254.73 o 
  -4  11   3      486.38      342.72     88.90 o 
  -3  11   3     3709.69     3898.28    212.38 o 
  -2  11   3     1204.66     1064.81    111.56 o 
  -1  11   3      955.53     1012.57    108.61 o 
   0  11   3      209.31      235.15     71.20 o 
   1  11   3      134.37        5.32     75.94 o 
   2  11   3        5.62      -56.73     49.11 o 
   3  11   3     1925.53     1773.91    129.55 o 
   4  11   3       77.05       66.42     55.00 o 
   5  11   3      117.16      125.05     64.48 o 
   6  11   3     2042.65     1966.03    153.74 o 
   7  11   3     4291.36     4230.78    239.17 o 
   8  11   3      364.35      350.19     99.42 o 
   9  11   3        2.46     -174.92    116.61 o 
  10  11   3      895.90      725.79    215.43 o 
  -8  12   3       77.90     -101.30    141.36 o 
  -7  12   3      401.53      627.60    185.28 o 
  -6  12   3      129.95       45.62    130.37 o 
  -5  12   3       46.70      127.75    109.80 o 
  -4  12   3      232.62      220.81     93.76 o 
  -3  12   3     4034.00     4866.78    257.14 o 
  -2  12   3     1041.52      817.48    116.84 o 
  -1  12   3      401.78       79.10     71.60 o 
   0  12   3     1140.13     1148.35    125.81 o 
   1  12   3     5318.44     5847.79    274.62 o 
   2  12   3      395.38      431.64    134.40 o 
   3  12   3      111.10       47.17     95.11 o 
   4  12   3      199.58      199.51    109.65 o 
   5  12   3      140.49       62.06     81.04 o 
   6  12   3      349.99      321.42     91.96 o 
   7  12   3     1262.79     1309.74    143.33 o 
   8  12   3      205.15      112.96     89.43 o 
   9  12   3        7.64      -83.83    127.75 o 
  -7  13   3       67.48     -148.94    132.54 o 
  -6  13   3       54.95       27.53    142.90 o 
  -5  13   3     1037.42     1518.71    220.22 o 
  -4  13   3        7.24      -98.83     65.88 o 
  -3  13   3     1134.99     1401.57    139.97 o 
  -2  13   3      121.07      -51.97     68.71 o 
  -1  13   3       55.87     -105.70     70.47 o 
   0  13   3     1440.19     1465.97    138.72 o 
   1  13   3     3728.43     4575.96    348.30 o 
   2  13   3      855.31      713.89    161.93 o 
   3  13   3       13.32     -113.83     94.03 o 
   4  13   3     1334.47     1380.15    196.88 o 
   5  13   3     2126.71     1831.65    218.54 o 
   6  13   3       47.48      -49.03    113.68 o 
   7  13   3      515.63      354.16    120.56 o 
   8  13   3        1.50      -19.33    113.68 o 
  -5  14   3     1749.95     2992.70    304.99 o 
  -4  14   3      246.27      284.48     97.93 o 
  -3  14   3      106.15       -2.12     85.91 o 
  -2  14   3        6.95      -87.71     78.03 o 
  -1  14   3      301.78      148.07    110.73 o 
   0  14   3      412.55      486.08    156.98 o 
   1  14   3     2154.89     2581.14    260.91 o 
   2  14   3      228.93       73.77    131.30 o 
   3  14   3       19.54     -176.31    117.54 o 
   4  14   3     1390.46      950.21    192.55 o 
   5  14   3     1836.10     1889.34    233.85 o 
   6  14   3        3.34      -29.23    118.16 o 
   7  14   3       42.61       -3.56    122.49 o 
  -3  15   3       35.20      -99.43     89.18 o 
  -2  15   3      363.72      317.92    104.83 o 
  -1  15   3      799.25     1031.56    209.88 o 
   0  15   3       10.23     -130.38    130.07 o 
   1  15   3      527.78      605.64    177.55 o 
   2  15   3       45.29      -24.44    133.47 o 
   3  15   3       64.58      -84.75    138.89 o 
   4  15   3      624.25      806.84    197.97 o 
  -1 -14   4     1213.95     1292.92    231.98 o 
   0 -14   4      789.48      878.60    211.58 o 
   2 -14   4       93.62       59.85    150.94 o 
   3 -14   4      870.32     1016.25    210.03 o 
  -4 -13   4        5.20     -186.06    124.04 o 
  -3 -13   4      199.09      170.28    143.99 o 
  -2 -13   4       31.56     -151.88    121.25 o 
  -1 -13   4      336.17       97.90    128.36 o 
   0 -13   4       64.39      -24.75    122.03 o 
   1 -13   4      119.59      136.56    135.01 o 
   2 -13   4      549.02      455.00    163.63 o 
   3 -13   4     1012.93     1165.94    213.59 o 
   4 -13   4      354.92      436.11    109.13 o 
   5 -13   4        0.34      -99.98    159.53 o 
   6 -13   4      352.77      390.62    114.90 o 
  -6 -12   4      468.71      710.79    202.14 o 
  -5 -12   4       31.66      -27.68    116.77 o 
  -4 -12   4      271.87      313.02    154.97 o 
  -3 -12   4      940.21     1257.20    215.27 o 
  -2 -12   4      201.47      155.28    137.65 o 
  -1 -12   4      166.05       53.67     97.90 o 
   0 -12   4        0.25      -18.25     88.93 o 
   1 -12   4      150.14      -38.36    113.99 o 
   2 -12   4      231.64       27.99    119.39 o 
   3 -12   4     1304.45     1219.87    132.66 o 
   4 -12   4      250.08      125.16     81.57 o 
   5 -12   4      110.68       46.58    113.06 o 
   6 -12   4     1034.36     1180.86    139.89 o 
   7 -12   4      865.81     1107.34    160.30 o 
   8 -12   4       52.55      -81.51     84.19 o 
  -7 -11   4      621.49      671.35    204.62 o 
  -6 -11   4      304.14      208.48    146.31 o 
  -5 -11   4        4.81     -127.44     97.59 o 
  -4 -11   4      725.26      612.29    158.37 o 
  -3 -11   4     2235.64     2422.15    254.42 o 
  -2 -11   4      300.33      220.84    130.69 o 
  -1 -11   4       59.59      -38.67    102.70 o 
   0 -11   4      600.33      652.79    147.86 o 
   1 -11   4     1336.90     1284.26    172.91 o 
   2 -11   4       17.54      -76.36     50.91 o 
   3 -11   4      359.16      224.35     87.43 o 
   4 -11   4       15.20      -90.01     60.01 o 
   5 -11   4        0.04      -97.86     65.24 o 
   6 -11   4     1037.07     1125.47    136.09 o 
   7 -11   4     1233.79     1255.23    145.23 o 
   8 -11   4       31.15      -77.59     81.41 o 
   9 -11   4       80.37       86.14    131.46 o 
  -8 -10   4        7.99       -5.41    193.48 o 
  -7 -10   4      130.51      -19.95    124.11 o 
  -6 -10   4        0.69       17.82    110.66 o 
  -5 -10   4      169.08       70.52     99.32 o 
  -4 -10   4      566.16      488.40    158.22 o 
  -3 -10   4     2346.75     2184.59    231.53 o 
  -2 -10   4      273.75      177.40    111.05 o 
  -1 -10   4        2.33      -74.70     82.90 o 
   0 -10   4     1687.63     1724.78    199.20 o 
   1 -10   4     4468.20     4583.22    226.40 o 
   2 -10   4      249.43      322.82    116.07 o 
   3 -10   4       10.16      -49.03     72.07 o 
   4 -10   4      908.02      881.09    109.63 o 
   5 -10   4      555.27      319.30     82.43 o 
   6 -10   4      730.57      813.94    108.38 o 
   7 -10   4     1309.64     1294.76    129.81 o 
   8 -10   4       13.01      -99.08     66.05 o 
   9 -10   4       73.14       62.64    121.10 o 
  10 -10   4     1347.09     2007.35    247.30 o 
  -9  -9   4     1699.16     2465.30    350.46 o 
  -8  -9   4      262.53      151.57    200.60 o 
  -7  -9   4       88.21     -165.80    159.46 o 
  -6  -9   4      396.12       64.80    163.32 o 
  -5  -9   4     1477.87     1455.31    150.85 o 
  -4  -9   4       71.35       16.99     80.22 o 
  -3  -9   4      532.51      344.30     80.06 o 
  -2  -9   4       11.26        8.51     79.96 o 
  -1  -9   4       54.36      -68.67     64.18 o 
   0  -9   4     2226.14     2296.35    140.33 o 
   1  -9   4     5523.10     4725.84    276.77 o 
   2  -9   4      560.58      254.72     63.41 o 
   3  -9   4      270.52      235.18     67.38 o 
   4  -9   4     3314.78     2991.32    262.00 o 
   5  -9   4     1272.88     1200.22    113.29 o 
   6  -9   4      298.55      195.10     69.64 o 
   7  -9   4      528.25      525.21     95.38 o 
   8  -9   4      322.88      252.74     88.68 o 
   9  -9   4       71.89        1.08    110.58 o 
  10  -9   4     1069.01     1299.42    198.12 o 
  11  -9   4      412.58      237.39    134.86 o 
 -10  -8   4      152.82       63.41    214.81 o 
  -9  -8   4     1391.46     1957.39    320.92 o 
  -8  -8   4      307.29      252.24    177.09 o 
  -7  -8   4       18.51      -98.83    154.97 o 
  -6  -8   4     1859.50     2130.15    272.67 o 
  -5  -8   4     3352.45     4308.55    353.86 o 
  -4  -8   4      203.19      150.17    119.86 o 
  -3  -8   4      191.47      112.76     64.48 o 
  -2  -8   4      796.61      614.24     85.24 o 
  -1  -8   4     1552.99     1475.16     85.27 o 
   0  -8   4     2278.45     1783.81    239.21 o 
   1  -8   4     2398.42     2074.55    129.95 o 
   2  -8   4        7.74      -29.14     37.26 o 
   3  -8   4       20.39       -7.41     34.93 o 
   4  -8   4     5741.51     5572.94    469.94 o 
   5  -8   4     4235.15     4067.72    205.93 o 
   6  -8   4        0.72      -68.45     45.64 o 
   7  -8   4       61.51      -69.47     46.31 o 
   8  -8   4     2024.95     2106.18    226.42 o 
   9  -8   4      519.68      469.54    142.75 o 
  10  -8   4      382.86      126.04    122.95 o 
  11  -8   4       62.29        5.57    112.28 o 
  12  -8   4      170.07      -40.68    136.10 o 
 -10  -7   4        0.92      -47.79    171.83 o 
  -9  -7   4      386.09      152.03    201.99 o 
  -8  -7   4      102.64        7.89    166.42 o 
  -7  -7   4        5.54      -93.57    131.77 o 
  -6  -7   4     2103.14     2768.75    289.22 o 
  -5  -7   4     4208.21     5105.37    381.86 o 
  -4  -7   4      631.51      794.77    151.10 o 
  -3  -7   4       53.82      -67.90     87.38 o 
  -2  -7   4     3300.49     3991.67    199.75 o 
  -1  -7   4     4974.52     4989.00    302.51 o 
   0  -7   4      138.51       62.94     34.41 o 
   1  -7   4       32.78      142.48     83.67 o 
   2  -7   4      616.34      440.79    128.14 o 
   3  -7   4       56.72       26.10     39.65 o 
   4  -7   4     5952.94     6056.18    261.29 o 
   5  -7   4     3569.15     3764.63    189.10 o 
   6  -7   4        5.15      -60.45     40.30 o 
   7  -7   4      383.90      306.10     66.75 o 
   8  -7   4     4045.09     4023.51    305.92 o 
   9  -7   4     1944.34     1820.36    197.81 o 
  10  -7   4       78.72       -2.47     80.27 o 
  11  -7   4        6.26     -144.99     96.66 o 
  12  -7   4      870.77      751.31    185.44 o 
 -11  -6   4     1209.03     1524.43    305.13 o 
 -10  -6   4      174.38     -138.89    180.18 o 
  -9  -6   4       76.28      -96.97    172.29 o 
  -8  -6   4      223.30      118.62    149.55 o 
  -7  -6   4      587.52      609.20    173.53 o 
  -6  -6   4      605.70      595.59    146.31 o 
  -5  -6   4     2201.90     2122.88    228.43 o 
  -4  -6   4     1273.78     1395.15    174.77 o 
  -3  -6   4      482.73      466.75    107.03 o 
  -2  -6   4     8070.15     7943.62    305.24 o 
  -1  -6   4     5588.93     6174.27    202.06 o 
   0  -6   4       38.71      -10.18     21.96 o 
   1  -6   4       21.94      -31.36     20.91 o 
   2  -6   4     2292.88     2143.62    152.42 o 
   3  -6   4       92.86        3.79     34.99 o 
   4  -6   4      437.07      501.28     66.01 o 
   5  -6   4      192.76      183.71     99.60 o 
   6  -6   4      531.54      518.76     72.31 o 
   7  -6   4      298.51      252.84     57.01 o 
   8  -6   4     5205.63     5820.68    385.88 o 
   9  -6   4     1263.77     1329.42    172.29 o 
  10  -6   4       20.59      -58.62     85.84 o 
  11  -6   4      360.92      460.88    144.30 o 
  12  -6   4     2042.67     2375.91    256.12 o 
  13  -6   4      175.60      189.92    129.61 o 
 -11  -5   4     1807.45     2336.62    299.42 o 
 -10  -5   4      274.17      120.32    154.35 o 
  -9  -5   4       73.38     -176.78    135.79 o 
  -8  -5   4     1856.94     2331.21    275.30 o 
  -7  -5   4     2268.95     2440.71    258.75 o 
  -6  -5   4        8.31      -51.19     81.97 o 
  -5  -5   4     1545.93     1269.26    171.06 o 
  -3  -5   4       14.54        0.00     62.33 o 
  -2  -5   4     5720.15     5620.54    221.55 o 
  -1  -5   4     4048.98     5196.15    215.06 o 
   0  -5   4       16.22       -9.49     19.82 o 
   1  -5   4      139.77      103.93     26.07 o 
   2  -5   4    15093.47    15207.53    437.89 o 
   3  -5   4     7445.66     9190.42    346.94 o 
   4  -5   4      542.70      320.02     52.26 o 
   5  -5   4      124.77       75.72     37.07 o 
   6  -5   4     3375.70     3058.06    155.26 o 
   7  -5   4        0.06      -59.54     39.75 o 
   8  -5   4      764.01      525.06    118.93 o 
   9  -5   4        1.13     -101.15     67.43 o 
  10  -5   4      284.04      231.82    100.84 o 
  11  -5   4     1938.28     2535.83    244.36 o 
  12  -5   4     2617.53     2160.62    228.13 o 
  13  -5   4      240.48      218.83    129.45 o 
 -12  -4   4      199.74       51.97    195.18 o 
 -11  -4   4     1242.63     1000.94    223.32 o 
 -10  -4   4      135.86     -127.60    146.46 o 
  -9  -4   4      108.95      -27.53    109.50 o 
  -8  -4   4     3062.23     3400.85    312.57 o 
  -7  -4   4     3249.95     3459.31    290.30 o 
  -6  -4   4      368.42      253.47    110.74 o 
  -4  -4   4     4293.01     4195.19    286.12 o 
  -3  -4   4      786.33      660.79     52.88 o 
  -2  -4   4     1156.03     1554.43     81.51 o 
  -1  -4   4     3933.74     3665.16    150.63 o 
   0  -4   4      253.30      222.00     27.22 o 
   1  -4   4       69.89      100.96     20.72 o 
   2  -4   4     9739.34    10890.49    393.64 o 
   3  -4   4     4176.04     4248.88    178.59 o 
   4  -4   4      604.70      308.76     44.41 o 
   5  -4   4     4490.13     3829.28    131.38 o 
   6  -4   4     9187.42     9977.88    344.98 o 
   7  -4   4     1762.33     1603.01     99.93 o 
   8  -4   4     2079.60     2052.66    185.75 o 
   9  -4   4        0.70     -104.16     69.44 o 
  10  -4   4     1152.18     1111.19    158.06 o 
  11  -4   4      959.20      917.73    139.66 o 
  12  -4   4     1941.16     1868.15    211.11 o 
  13  -4   4       53.91     -147.55     98.36 o 
  14  -4   4        0.00      -73.46    109.65 o 
 -12  -3   4       16.23        5.26    166.26 o 
 -11  -3   4      155.52        9.74    140.12 o 
 -10  -3   4       76.96     -113.83    130.07 o 
  -9  -3   4        0.25     -106.87    102.08 o 
  -8  -3   4     3389.39     3666.09    306.07 o 
  -7  -3   4     3343.85     3172.88    267.41 o 
  -6  -3   4       97.05       40.98     68.20 o 
  -5  -3   4      850.42      886.95    135.79 o 
  -4  -3   4    11172.86    10452.80    487.88 o 
  -3  -3   4     6701.08     7237.79    344.97 o 
  -2  -3   4     2301.28     1824.63     88.53 o 
  -1  -3   4       45.65       49.28     20.77 o 
   0  -3   4     4282.83     4318.49    185.67 o 
   1  -3   4     1408.49     1257.15     69.53 o 
   2  -3   4    10429.19     9272.32    334.73 o 
   3  -3   4     4919.37     4907.75    399.95 o 
   4  -3   4      582.58      414.16     31.40 o 
   5  -3   4     3191.70     2763.24    102.25 o 
   6  -3   4    13295.28    12902.02    934.70 o 
   7  -3   4     1829.89     1591.50    100.31 o 
   8  -3   4       64.08       39.18     37.61 o 
   9  -3   4     1024.64      974.83     96.89 o 
  10  -3   4     3061.74     2944.13    245.14 o 
  11  -3   4        9.68      -85.22     58.77 o 
  12  -3   4      521.11      425.92    139.20 o 
  13  -3   4      122.94      136.72    122.33 o 
  14  -3   4      163.14      217.44    121.10 o 
 -12  -2   4        3.75     -154.97    130.07 o 
 -11  -2   4        1.46     -193.95    129.30 o 
 -10  -2   4     1002.65      932.27    187.91 o 
  -9  -2   4      338.27      269.40    127.60 o 
  -8  -2   4     1725.64     1584.81    205.54 o 
  -7  -2   4     1909.38     2090.40    205.54 o 
  -6  -2   4      850.16      671.82    115.84 o 
  -5  -2   4      211.49       55.91     45.86 o 
  -4  -2   4     7973.51     8511.80    316.65 o 
  -3  -2   4     4382.14     4488.61    214.52 o 
  -2  -2   4     2069.18     1685.47     68.07 o 
  -1  -2   4     6751.68     6301.65    233.15 o 
   0  -2   4     8070.39     8990.92    448.98 o 
   1  -2   4       31.27       97.90     30.31 o 
   2  -2   4        6.92        2.68     15.03 o 
   3  -2   4      196.92      125.91     26.76 o 
   4  -2   4     6373.53     6924.80    208.27 o 
   5  -2   4      335.60      418.03     35.67 o 
   6  -2   4    17103.63    16340.83    587.27 o 
   7  -2   4     1492.71     1359.56     92.68 o 
   8  -2   4       33.86      -31.54     32.04 o 
   9  -2   4     3351.73     2943.50    164.35 o 
  10  -2   4     6209.95     6453.51    294.75 o 
  11  -2   4      135.33       22.91     59.70 o 
  12  -2   4      160.74      101.30    100.68 o 
  13  -2   4      902.57     1119.86    181.88 o 
 -12  -1   4        1.63     -176.78    140.28 o 
 -11  -1   4       95.39     -173.53    121.25 o 
 -10  -1   4     2284.39     2311.72    258.13 o 
  -9  -1   4     1134.98     1365.30    193.79 o 
  -8  -1   4       44.67      -56.76     67.74 o 
  -7  -1   4       37.40        0.15     61.40 o 
  -6  -1   4     1498.69     1180.97    108.11 o 
  -5  -1   4       75.55        7.78     25.89 o 
  -4  -1   4     5561.41     4642.75    194.80 o 
  -3  -1   4       14.31        9.72     29.93 o 
  -2  -1   4     4078.14     4833.39    187.79 o 
   0  -1   4   107750.98   117417.91   5485.37 o 
   1  -1   4    15946.72    17853.79    862.24 o 
   2  -1   4     5533.16     6633.58    328.50 o 
   3  -1   4     1447.31     1441.03     55.43 o 
   4  -1   4     7717.52     6675.34    199.53 o 
   5  -1   4        0.02        2.14     18.91 o 
   6  -1   4     3787.08     3663.22    304.68 o 
   7  -1   4        7.65      -17.65     29.52 o 
   8  -1   4      172.56       46.79     36.81 o 
   9  -1   4     2423.67     2315.77    142.49 o 
  10  -1   4     5625.23     5081.26    273.90 o 
  11  -1   4      120.10      104.57     63.91 o 
  12  -1   4      106.75       -6.03     64.93 o 
  13  -1   4     1613.41     1987.09    267.56 o 
 -12   0   4        7.68     -152.03    138.11 o 
 -11   0   4       30.42     -150.02    109.81 o 
 -10   0   4     2351.20     2444.11    246.22 o 
  -9   0   4     1715.29     1644.51    202.76 o 
  -8   0   4       74.74       33.71     75.78 o 
  -7   0   4      541.01      272.07     55.66 o 
  -6   0   4     6430.80     5819.60    239.82 o 
  -5   0   4      490.21      600.47     90.01 o 
  -4   0   4    14042.89    11956.21    699.92 o 
  -3   0   4     1014.10      575.02     49.52 o 
  -2   0   4      170.25      138.42     35.26 o 
  -1   0   4    10304.57    10316.83    513.17 o 
   0   0   4     1813.14     1467.84    100.07 o 
   1   0   4     2791.23     3128.02    176.93 o 
   2   0   4      579.23      588.74     40.05 o 
   3   0   4     2074.41     1796.68     63.55 o 
   4   0   4    21792.17    25542.91    879.81 o 
   5   0   4       22.23       99.45     28.10 o 
   6   0   4     7345.94     8087.98    313.61 o 
   7   0   4     1845.97     1838.31    109.87 o 
   8   0   4     4158.10     4220.24    198.26 o 
   9   0   4      548.49      683.16     82.70 o 
  10   0   4     1910.74     1723.08    150.90 o 
  11   0   4       24.14      -39.84     53.01 o 
  12   0   4      120.29       42.33     64.42 o 
  13   0   4     2567.49     3060.28    316.75 o 
  14   0   4     2635.23     3150.76    337.16 o 
 -12   1   4      261.37      279.30    155.90 o 
 -11   1   4       17.55      -83.36     98.67 o 
 -10   1   4     1825.94     1751.54    219.00 o 
  -9   1   4      894.96      738.94    141.36 o 
  -8   1   4        0.39      -39.89     43.72 o 
  -7   1   4      979.32      756.26    118.47 o 
  -6   1   4     9199.97     9104.32    352.31 o 
  -5   1   4      461.40      485.46     82.20 o 
  -4   1   4      924.78     1255.31     77.83 o 
  -3   1   4     1214.80     1403.98    117.46 o 
  -2   1   4     4971.84     5746.44    308.55 o 
  -1   1   4       49.53      -11.75     20.42 o 
   0   1   4     4513.25     5032.29    177.42 o 
   1   1   4     1386.06     1080.73     80.42 o 
   2   1   4     2992.53     2560.56    107.88 o 
   3   1   4     4768.85     5486.71    209.08 o 
   4   1   4     8057.87     8641.78    319.58 o 
   5   1   4       66.32       51.89     23.95 o 
   6   1   4      825.16     1423.50     89.77 o 
   7   1   4     4524.32     5121.35    222.76 o 
   8   1   4     7532.20     7744.55    318.18 o 
   9   1   4        1.76      -13.52     61.01 o 
  10   1   4       38.82      -71.44     47.63 o 
  11   1   4      917.14      795.89     95.77 o 
  12   1   4        0.76     -105.94     94.19 o 
  13   1   4     1444.10     1457.02    237.23 o 
  14   1   4      998.94     1176.00    231.05 o 
 -12   2   4      972.58     1297.72    219.45 o 
 -11   2   4      433.35      453.45    136.88 o 
 -10   2   4      543.27      358.18    133.47 o 
  -9   2   4      342.50      277.31     70.80 o 
  -8   2   4      951.03      914.37     86.49 o 
  -7   2   4      757.41      610.69     70.86 o 
  -6   2   4    14573.14    11972.24    449.23 o 
  -5   2   4     2747.06     2381.64    124.56 o 
  -4   2   4      306.84      260.67     41.65 o 
  -3   2   4     8754.28     8377.07    445.73 o 
  -2   2   4    14589.05    14246.93    710.36 o 
  -1   2   4      370.48      269.10     45.63 o 
   0   2   4       67.29       34.18     21.34 o 
   1   2   4       27.77      -12.74      8.49 o 
   2   2   4     2221.93     2603.60    111.21 o 
   3   2   4     3548.94     3659.05    150.32 o 
   4   2   4     6405.50     8035.88    300.41 o 
   5   2   4      393.88      368.61     41.81 o 
   6   2   4     5811.01     6448.37    259.78 o 
   7   2   4    10336.44    11124.77    423.51 o 
   8   2   4     6115.13     6395.92    273.96 o 
   9   2   4        7.67       19.69     43.20 o 
  10   2   4      113.27       10.65     48.25 o 
  11   2   4     4091.21     3646.91    315.82 o 
  12   2   4      642.52      790.13    181.57 o 
  13   2   4      578.11      592.80    186.52 o 
  14   2   4      117.09     -121.10    150.18 o 
 -12   3   4     1521.37     1868.46    247.30 o 
 -11   3   4      774.79      570.53    156.83 o 
 -10   3   4      212.35      182.44     72.18 o 
  -9   3   4      194.07       79.70     62.78 o 
  -8   3   4     1056.26      823.42     90.11 o 
  -7   3   4      384.33      359.40     61.19 o 
  -6   3   4     5480.97     5328.67    230.35 o 
  -5   3   4      507.91      405.47     55.43 o 
  -4   3   4      237.14      300.78     44.59 o 
  -3   3   4     5525.23     5182.70    304.53 o 
  -2   3   4    27117.50    27535.89   1335.19 o 
  -1   3   4     1160.97     1312.87    104.40 o 
   0   3   4      273.93      293.69     43.61 o 
   1   3   4     4201.00     4338.93    170.27 o 
   2   3   4     2804.55     2531.13     72.41 o 
   3   3   4      248.47      244.53     22.01 o 
   4   3   4      119.83       84.86     17.89 o 
   5   3   4     2177.15     3040.19    140.07 o 
   6   3   4        4.81      -25.35     25.26 o 
   7   3   4     5825.18     7104.56    289.47 o 
   8   3   4     3048.83     2899.75    152.93 o 
   9   3   4       48.69        1.09     36.78 o 
  10   3   4      508.36      411.85    130.22 o 
  11   3   4     6276.55     7379.51    512.55 o 
  12   3   4     2242.40     2417.36    272.98 o 
  13   3   4       56.42     -109.65    133.32 o 
  14   3   4       43.93     -131.62    151.26 o 
 -11   4   4      566.65      574.40    150.95 o 
 -10   4   4       24.47      -84.71     56.47 o 
  -9   4   4     1346.55     1183.06    116.25 o 
  -8   4   4     7237.59     6360.33    281.96 o 
  -7   4   4      210.90      109.80     48.33 o 
  -6   4   4     1203.50      948.13     82.74 o 
  -5   4   4     1013.61      953.38    113.13 o 
  -4   4   4      515.93      175.70     67.90 o 
  -3   4   4      707.18      525.37     84.14 o 
  -2   4   4     2700.01     2302.13    164.56 o 
  -1   4   4      198.24      137.03     43.46 o 
   0   4   4      795.90      833.13     79.65 o 
   1   4   4    15211.79    16479.21    465.34 o 
   2   4   4    13295.93    16070.43    453.82 o 
   3   4   4     1978.38     2639.71     78.35 o 
   4   4   4    13905.47    15510.72    419.11 o 
   5   4   4    17084.40    17325.14    619.22 o 
   6   4   4     3803.96     4335.68    190.00 o 
   7   4   4     2298.50     2370.35    129.94 o 
   8   4   4     1142.75     1066.57     96.42 o 
   9   4   4      342.43      295.23    104.09 o 
  10   4   4      302.86      256.26    119.86 o 
  11   4   4     4819.96     5632.30    434.44 o 
  12   4   4     1667.77     1727.26    252.41 o 
  13   4   4        1.08     -148.32    103.47 o 
  14   4   4      432.10      199.05    155.90 o 
 -11   5   4       41.51      119.08    106.87 o 
 -10   5   4       84.69       49.95     69.83 o 
  -9   5   4     2245.59     2334.20    157.32 o 
  -8   5   4     4976.37     5649.04    376.83 o 
  -7   5   4      341.84      384.60     70.06 o 
  -6   5   4       33.75      -54.54     37.74 o 
  -5   5   4     4807.73     4041.47    184.94 o 
  -4   5   4     9475.04     8318.46    472.95 o 
  -3   5   4       63.87      -18.87     43.61 o 
  -2   5   4     1069.05     1129.29    111.82 o 
  -1   5   4     1707.15     2273.52    167.34 o 
   0   5   4     1253.86     1235.24     59.52 o 
   1   5   4    15650.48    18790.34    531.11 o 
   2   5   4    18364.22    21073.74    592.99 o 
   3   5   4       45.59       64.62     22.96 o 
   4   5   4     3098.62     2764.29    103.94 o 
   5   5   4    18378.99    23641.23    556.25 o 
   6   5   4     8814.36     9486.91    279.42 o 
   7   5   4      342.07      308.50     52.05 o 
   8   5   4       48.02      -91.17     60.78 o 
   9   5   4     1599.28     1389.74    187.91 o 
  10   5   4        5.56      -21.96     97.28 o 
  11   5   4     1102.45     1171.82    198.59 o 
  12   5   4      317.06       -7.58    139.35 o 
  13   5   4      121.34       79.80    137.64 o 
  14   5   4      226.10      100.84    172.45 o 
 -12   6   4       88.12     -140.28    116.15 o 
 -11   6   4       22.76      -28.15    105.48 o 
 -10   6   4      338.42      321.99    131.00 o 
  -9   6   4      455.24      506.65    142.60 o 
  -8   6   4     2173.09     2178.94    149.43 o 
  -7   6   4        7.26      -62.50     41.66 o 
  -6   6   4        2.38      -16.39     38.82 o 
  -5   6   4     6798.75     6048.58    455.32 o 
  -4   6   4    10257.05    11972.48    656.38 o 
  -3   6   4       12.91      -61.71     44.70 o 
  -2   6   4       31.33      -19.64     43.77 o 
  -1   6   4     6225.55     7059.71    276.15 o 
   0   6   4     5463.74     5655.50    230.42 o 
   1   6   4     3107.96     3065.66    113.14 o 
   2   6   4     1880.49     2739.64    120.71 o 
   3   6   4     7621.48     8271.45    296.16 o 
   4   6   4       65.47       29.25     29.63 o 
   5   6   4    12123.62    13273.86    394.03 o 
   6   6   4     6735.83     6441.26    212.86 o 
   7   6   4       30.19       -7.37     34.24 o 
   8   6   4       61.15      -64.80     78.72 o 
   9   6   4     7691.89     7149.06    483.63 o 
  10   6   4     1676.99     1802.27    238.64 o 
  11   6   4      312.27       36.03    136.87 o 
  12   6   4       31.26     -199.82    140.74 o 
  13   6   4      488.07      378.13    170.44 o 
 -11   7   4      333.45      206.01    136.72 o 
 -10   7   4     1138.57     1231.99    203.69 o 
  -9   7   4       24.47      -70.53     96.82 o 
  -8   7   4      652.46      516.55    147.08 o 
  -7   7   4      537.23      726.26    153.42 o 
  -6   7   4      179.80      181.68     51.11 o 
  -5   7   4     2062.73     1753.42    215.16 o 
  -4   7   4     4578.10     4128.99    292.93 o 
  -3   7   4       94.27        0.77     61.55 o 
  -2   7   4      227.53      213.74     82.43 o 
  -1   7   4    13982.76    15508.16    563.51 o 
   0   7   4     7923.65     7466.69    235.78 o 
   1   7   4      412.42      392.51     38.49 o 
   2   7   4     1834.52     2321.95     96.36 o 
   3   7   4     3297.39     4453.94    155.78 o 
   4   7   4      116.71       27.35     28.09 o 
   5   7   4     5346.42     5860.37    197.83 o 
   6   7   4     2163.09     2422.60    105.82 o 
   7   7   4      726.87      745.86     80.77 o 
   8   7   4      321.39      200.18     60.73 o 
   9   7   4     9820.95    11398.07    698.45 o 
  10   7   4     2164.43     2029.62    242.35 o 
  11   7   4       63.10     -154.04    102.70 o 
  12   7   4      439.35      364.68    173.53 o 
  13   7   4     1214.51     1591.00    276.69 o 
 -11   8   4      659.62      591.56    185.44 o 
 -10   8   4     1326.84     1259.05    192.71 o 
  -9   8   4       66.41      -34.64    123.11 o 
  -8   8   4        0.03     -150.33    100.22 o 
  -7   8   4     1782.35     1614.82    199.05 o 
  -6   8   4     1408.63     1682.10    197.97 o 
  -5   8   4      367.39      278.22    104.24 o 
  -4   8   4     1512.41     1746.44    187.91 o 
  -3   8   4       43.10      -57.84     55.21 o 
  -2   8   4      181.15       41.24     69.29 o 
  -1   8   4    10648.87    10971.60    416.97 o 
   0   8   4     5518.90     5296.28    181.82 o 
   1   8   4      418.77      132.04     31.20 o 
   2   8   4      756.51      952.20     63.12 o 
   3   8   4     7675.42     7685.03    249.85 o 
   4   8   4     1726.52     1630.18     84.95 o 
   5   8   4     1348.24     1131.67     70.19 o 
   6   8   4       21.13      -53.73     49.03 o 
   7   8   4      395.20      395.20     73.39 o 
   8   8   4      188.01      211.22     84.36 o 
   9   8   4     1145.88      886.18    191.93 o 
  10   8   4      404.84      109.96    138.26 o 
  11   8   4        6.07     -195.57    130.38 o 
  12   8   4     1126.95      780.39    216.97 o 
 -10   9   4     1139.79     1053.37    221.00 o 
  -9   9   4      130.76     -186.29    124.19 o 
  -8   9   4       68.69     -147.70    124.35 o 
  -7   9   4     1855.70     2023.12    239.11 o 
  -6   9   4     2409.22     2039.05    219.31 o 
  -5   9   4        4.26      -70.37     75.63 o 
  -4   9   4       13.64      -58.00     68.67 o 
  -3   9   4      490.04      422.52    110.27 o 
  -2   9   4       42.90      -27.15     45.09 o 
  -1   9   4     3482.35     3508.10    177.92 o 
   0   9   4     1176.31     1147.42     71.55 o 
   1   9   4      395.83      440.28     48.21 o 
   2   9   4     1146.06      786.48     66.31 o 
   3   9   4     4366.24     5189.90    186.41 o 
   4   9   4     1810.19     1674.35     89.38 o 
   5   9   4        6.46      -45.12     41.16 o 
   6   9   4     1176.10     1043.46    103.73 o 
   7   9   4     4858.93     4752.98    239.03 o 
   8   9   4       29.26      -70.68     90.94 o 
   9   9   4      717.52      502.94    168.27 o 
  10   9   4       11.57     -175.39    116.92 o 
  11   9   4       78.53      -69.91    124.50 o 
  12   9   4      827.28      767.71    203.38 o 
 -10  10   4      320.91      197.19    164.87 o 
  -9  10   4        6.15     -128.99    133.63 o 
  -8  10   4      100.93     -158.53    132.39 o 
  -7  10   4     1616.32     1526.75    212.81 o 
  -6  10   4     1712.62     1511.91    206.16 o 
  -5  10   4      101.69      -17.63    109.65 o 
  -4  10   4      224.21      181.26    119.71 o 
  -3  10   4     2642.62     2528.14    157.91 o 
  -2  10   4     1052.89      884.26     92.27 o 
  -1  10   4      346.86      198.58     62.54 o 
   0  10   4       61.57       -2.50     30.61 o 
   1  10   4      594.42      562.99     58.78 o 
   2  10   4      341.05      337.59     53.75 o 
   3  10   4     3547.92     3690.95    150.52 o 
   4  10   4     1223.71     1023.52     96.65 o 
   5  10   4       63.94       22.55     48.60 o 
   6  10   4     2237.11     1969.98    142.61 o 
   7  10   4     5536.57     5557.06    271.72 o 
   8  10   4      395.60      275.34     85.75 o 
  10  10   4      382.01      229.04    167.03 o 
  11  10   4      185.43      190.85    153.42 o 
  -9  11   4      407.17      558.47    178.48 o 
  -8  11   4       30.05      -93.88    132.70 o 
  -7  11   4     1499.15     1900.79    249.16 o 
  -6  11   4     1109.28     1174.61    209.57 o 
  -5  11   4       22.78     -156.83    104.55 o 
  -4  11   4      453.33      222.39    125.28 o 
  -3  11   4     3524.44     3690.57    205.87 o 
  -2  11   4      790.03      794.59    102.34 o 
  -1  11   4      579.24      560.54     88.62 o 
   0  11   4      791.66      751.17     98.08 o 
   1  11   4      548.87      413.04     76.80 o 
   2  11   4       20.75      -55.62     37.08 o 
   3  11   4     1396.88     1479.06     92.61 o 
   4  11   4       23.10      -22.42     50.49 o 
   5  11   4      223.37      176.62     67.44 o 
   6  11   4     1432.18     1289.34    126.60 o 
   7  11   4     3630.05     3449.57    207.85 o 
   8  11   4      452.25      387.26    145.23 o 
   9  11   4       26.67     -173.07    115.38 o 
  10  11   4     1199.93     1224.41    236.00 o 
  -8  12   4      126.14        2.32    147.39 o 
  -7  12   4      198.52      284.72    163.79 o 
  -6  12   4       46.47      -13.46    117.38 o 
  -5  12   4       47.54      -25.98    124.19 o 
  -4  12   4      140.12      107.79    131.30 o 
  -3  12   4     3493.58     4046.76    228.74 o 
  -2  12   4      542.91      634.45    109.40 o 
  -1  12   4      769.54      529.08     95.11 o 
   0  12   4     1582.99     1471.24    132.70 o 
   1  12   4     6192.03     6714.90    449.52 o 
   2  12   4      726.06      699.54     96.56 o 
   3  12   4       36.67      -18.87     86.46 o 
   4  12   4      335.86      334.09     75.75 o 
   5  12   4      436.05      375.96     86.92 o 
   6  12   4      181.14      154.93     81.31 o 
   7  12   4     1028.98     1114.99    132.37 o 
   8  12   4      173.91       62.95    115.99 o 
   9  12   4       17.53     -172.37    114.91 o 
  10  12   4     1243.33     1136.56    216.97 o 
  -7  13   4       60.19     -203.69    135.79 o 
  -6  13   4      108.39      137.33    137.18 o 
  -5  13   4     1297.57     1355.41    202.45 o 
  -4  13   4        7.93      -52.58    100.99 o 
  -3  13   4      592.22      565.00    105.38 o 
  -2  13   4        2.53      -97.66     65.10 o 
  -1  13   4       26.30      -98.03     65.35 o 
   0  13   4     1309.12     1175.02    184.50 o 
   1  13   4     3217.54     3600.54    211.00 o 
   2  13   4      864.12      765.54    162.24 o 
   3  13   4        7.28      -81.82    100.84 o 
   4  13   4     1478.09     1311.48    187.60 o 
   5  13   4     2800.98     2479.22    253.64 o 
   6  13   4       10.51      -23.66    102.08 o 
   7  13   4      390.95      330.83     99.22 o 
   8  13   4       20.97     -141.82    113.06 o 
  -5  14   4     1609.18     2733.79    298.96 o 
  -4  14   4      269.58      355.09    166.88 o 
  -3  14   4       39.13      -83.79     73.76 o 
  -2  14   4       81.41       94.11     87.85 o 
  -1  14   4      585.21      486.90    108.21 o 
   0  14   4      278.00      311.01    126.89 o 
   1  14   4     2072.94     2018.64    236.32 o 
   2  14   4      105.77      -14.69    122.33 o 
   3  14   4       12.70     -165.49    122.96 o 
   4  14   4     1434.67     1488.57    211.27 o 
   5  14   4     2012.72     2402.66    250.71 o 
   6  14   4       51.99       -2.32    130.84 o 
  -3  15   4       38.64      -45.36    136.18 o 
  -2  15   4      602.92      713.22    128.95 o 
  -1  15   4      905.44     1004.22    140.35 o 
   0  15   4        2.24     -104.09    116.61 o 
   1  15   4      283.99      309.77    151.72 o 
   2  15   4       50.11      -63.26    125.74 o 
   3  15   4       72.34      -88.47    125.89 o 
   4  15   4      530.51      560.79    184.97 o 
   5  15   4      904.61      888.65    196.42 o 
  -3 -13   5      250.34       97.59    162.24 o 
  -2 -13   5        2.24     -168.66    112.44 o 
  -1 -13   5      124.75      -63.72    135.17 o 
   0 -13   5        7.91      -94.50     98.83 o 
   1 -13   5       76.05      -19.95    111.67 o 
   2 -13   5      470.12      484.69    168.43 o 
   3 -13   5      927.27      830.19    203.22 o 
   4 -13   5      218.86      131.37    145.76 o 
   5 -13   5        4.12     -104.89     85.23 o 
  -5 -12   5       25.06      -49.96    139.66 o 
  -4 -12   5      448.88      683.57    188.38 o 
  -3 -12   5     1247.46     1467.69    223.16 o 
  -2 -12   5      346.18      200.60    156.05 o 
  -1 -12   5      135.52       15.00    122.18 o 
   0 -12   5        2.93      -36.35    111.36 o 
   1 -12   5      360.71      341.01    146.15 o 
   2 -12   5      115.25       28.77    108.72 o 
   3 -12   5      793.47      667.82    114.60 o 
   4 -12   5       95.43       -1.24     82.75 o 
   5 -12   5       75.16       55.08     84.79 o 
   6 -12   5     1163.88     1524.92    150.58 o 
   7 -12   5      847.96     1175.22    149.75 o 
  -6 -11   5      150.07      152.81    156.21 o 
  -5 -11   5        0.87     -149.87     99.91 o 
  -4 -11   5      626.13      572.39    175.85 o 
  -3 -11   5     1641.57     2031.48    242.97 o 
  -2 -11   5      173.97      104.55    117.38 o 
  -1 -11   5        6.79      -44.70     89.24 o 
   0 -11   5      762.70     1024.75    180.64 o 
   1 -11   5     1548.23     1225.49    174.46 o 
   2 -11   5       12.49      -96.45     64.30 o 
   3 -11   5      181.06      -16.51     68.60 o 
   4 -11   5       54.03     -100.55     67.03 o 
   5 -11   5       88.60       51.95     77.75 o 
   6 -11   5      803.79      935.76    123.79 o 
   7 -11   5     1229.13     1297.35    136.72 o 
   8 -11   5       31.91      -90.53     78.82 o 
   9 -11   5       68.36       19.95    133.47 o 
  -8 -10   5        6.02      116.31    213.12 o 
  -7 -10   5       87.37        5.02    115.57 o 
  -6 -10   5      152.40      220.13    125.58 o 
  -5 -10   5      593.30      459.48    164.87 o 
  -4 -10   5      133.17      -18.25    126.05 o 
  -3 -10   5     1502.26     1305.60    190.54 o 
  -2 -10   5      201.41      170.59    118.93 o 
  -1 -10   5        2.71     -108.73     85.06 o 
   0 -10   5     1558.70     1399.48    190.85 o 
   1 -10   5     3570.05     3401.10    188.70 o 
   2 -10   5      282.57      132.83     68.59 o 
   3 -10   5        1.33      -85.37     67.74 o 
   4 -10   5     1597.91     1385.79    125.11 o 
   5 -10   5      713.59      901.61    114.63 o 
   6 -10   5      268.98      203.63     85.41 o 
   7 -10   5      748.38      901.56    121.68 o 
   8 -10   5        0.17     -101.79     67.86 o 
   9 -10   5       31.69       25.52    121.10 o 
  10 -10   5     1132.84     1705.14    236.01 o 
  -8  -9   5      266.98      359.73    218.21 o 
  -7  -9   5       49.15     -100.84    168.74 o 
  -6  -9   5      545.83      440.00    197.97 o 
  -5  -9   5     1363.61     1707.01    166.09 o 
  -4  -9   5       14.42      -59.69     80.51 o 
  -3  -9   5      225.82      175.39    110.74 o 
  -2  -9   5      118.68       87.07     92.64 o 
  -1  -9   5        0.92      -74.86     69.44 o 
   0  -9   5     2013.06     1401.18    173.53 o 
   1  -9   5     4209.14     4113.00    207.10 o 
   2  -9   5      298.25      220.57     64.71 o 
   3  -9   5       94.82      155.55     70.98 o 
   4  -9   5     3112.57     3276.82    186.09 o 
   5  -9   5     1519.03     1338.88    120.24 o 
   6  -9   5       89.28      -25.98     64.52 o 
   7  -9   5      201.54       77.11     91.33 o 
   8  -9   5      400.08      327.74     94.00 o 
   9  -9   5      131.70       -3.40    110.42 o 
  10  -9   5      821.93      713.58    166.26 o 
  11  -9   5      295.89      203.84    155.74 o 
  -9  -8   5      777.37      993.36    280.23 o 
  -8  -8   5       58.41      -98.21    180.18 o 
  -7  -8   5       12.34     -158.53    154.66 o 
  -6  -8   5     1182.82     1409.07    240.17 o 
  -5  -8   5     3078.37     3934.12    346.13 o 
  -4  -8   5      291.93      328.79    142.75 o 
  -3  -8   5      147.41       39.08     60.90 o 
  -2  -8   5      955.98      867.20    103.58 o 
  -1  -8   5     1407.61     1070.53    148.32 o 
   0  -8   5      727.66      637.16     80.03 o 
   1  -8   5     2344.76     2008.40    128.74 o 
   2  -8   5        7.73      -63.10     42.07 o 
   3  -8   5       39.86      -13.91     46.25 o 
   4  -8   5     3800.19     4022.22    273.75 o 
   5  -8   5     2126.41     2024.51    138.22 o 
   6  -8   5       20.37      -73.38     48.92 o 
   7  -8   5      139.26       34.97     64.08 o 
   8  -8   5     1974.80     1779.32    140.73 o 
   9  -8   5      613.19      779.15    166.72 o 
  10  -8   5      149.68      225.33    137.18 o 
  11  -8   5        6.15     -164.10    120.02 o 
  12  -8   5      225.41      234.30    155.43 o 
 -10  -7   5       17.85     -179.10    167.34 o 
  -9  -7   5      266.56      250.07    212.81 o 
  -8  -7   5       18.20     -232.69    155.13 o 
  -7  -7   5       89.04      -50.57    149.09 o 
  -6  -7   5     1358.82     1659.05    230.29 o 
  -5  -7   5     2976.55     3588.61    315.97 o 
  -4  -7   5      561.60      703.06    149.71 o 
  -3  -7   5      361.46      164.71    104.71 o 
  -2  -7   5     3259.01     3373.84    184.53 o 
  -1  -7   5     4455.25     5141.90    183.13 o 
   0  -7   5        2.48      -26.70     30.69 o 
   1  -7   5        7.60      -54.75     48.72 o 
   2  -7   5      440.81      442.50     67.80 o 
   3  -7   5      298.92      244.56     56.08 o 
   4  -7   5     3073.09     3374.94    175.07 o 
   5  -7   5     1491.43     1338.04    107.96 o 
   6  -7   5       33.72      -27.20     41.71 o 
   7  -7   5      487.77      498.40     78.22 o 
   8  -7   5     4295.06     4160.54    315.20 o 
   9  -7   5     2110.98     2114.84    216.68 o 
  10  -7   5       78.61       14.07    104.86 o 
  11  -7   5       37.55      -28.30     99.76 o 
  12  -7   5     1130.01     1350.77    227.49 o 
 -10  -6   5      102.42      -60.01    190.08 o 
  -9  -6   5       56.65     -123.27    169.35 o 
  -8  -6   5      325.94      261.36    153.11 o 
  -7  -6   5      724.21      736.31    170.90 o 
  -6  -6   5      328.88      424.68    142.91 o 
  -5  -6   5     1761.28     1607.86    195.96 o 
  -4  -6   5      693.73      583.21    125.58 o 
  -3  -6   5      548.31      504.18    112.75 o 
  -2  -6   5     4635.54     4997.84    212.45 o 
  -1  -6   5     7398.70     7721.24    248.27 o 
   0  -6   5       57.95       99.37     30.00 o 
   1  -6   5     1080.33      737.84    114.20 o 
   2  -6   5     3206.31     3212.94    157.22 o 
   3  -6   5      198.59       21.50     38.60 o 
   4  -6   5     2030.80     1824.90    115.12 o 
   5  -6   5      343.56      176.46     95.73 o 
   6  -6   5      684.54      668.36     78.13 o 
   7  -6   5      252.27      399.47     68.90 o 
   8  -6   5     3477.95     3108.07    253.95 o 
   9  -6   5      496.77      484.85    136.26 o 
  10  -6   5       47.43       70.99     99.29 o 
  11  -6   5      862.68      952.99    178.48 o 
  12  -6   5     1899.85     2167.58    243.59 o 
  13  -6   5      227.72      178.02    141.36 o 
 -11  -5   5     1357.14     1825.62    308.24 o 
 -10  -5   5      274.32      131.15    164.40 o 
  -9  -5   5       46.26     -153.73    143.37 o 
  -8  -5   5     1796.69     2187.37    257.82 o 
  -7  -5   5     2307.32     2787.46    283.49 o 
  -6  -5   5       10.53      -99.76     93.72 o 
  -5  -5   5      539.45      242.03    130.07 o 
  -4  -5   5      176.64       93.10     80.27 o 
  -3  -5   5       21.34       48.56     68.36 o 
  -2  -5   5     3809.82     4080.96    176.00 o 
  -1  -5   5     2826.40     2303.54    114.42 o 
   0  -5   5       87.16       14.19     21.74 o 
   1  -5   5      773.58      752.87     51.61 o 
   2  -5   5    14273.71    15935.26    461.12 o 
   3  -5   5     3946.55     4222.40    187.39 o 
   4  -5   5       10.86      -23.74     33.14 o 
   5  -5   5      857.18      635.70     67.68 o 
   6  -5   5     3860.44     3935.36    186.04 o 
   7  -5   5       89.82       54.87     45.47 o 
   8  -5   5      819.80      743.27    136.41 o 
  10  -5   5       26.74      -89.39     80.58 o 
  11  -5   5     1947.26     1910.99    202.45 o 
  12  -5   5     2516.95     2376.68    252.72 o 
  13  -5   5      229.68      158.06    124.04 o 
 -11  -4   5      621.64      544.70    193.79 o 
 -10  -4   5       62.83      -50.26    158.22 o 
  -9  -4   5       77.43     -141.52    109.19 o 
  -8  -4   5     2851.07     3393.42    307.78 o 
  -7  -4   5     2895.95     3002.28    283.65 o 
  -6  -4   5      362.20      253.32    118.16 o 
  -5  -4   5       75.91      -47.17     90.48 o 
  -4  -4   5     4018.07     3499.98    263.39 o 
  -3  -4   5     2473.57     1949.98    101.05 o 
  -2  -4   5     1901.42     1574.24     87.81 o 
  -1  -4   5      145.42      149.64     42.30 o 
   0  -4   5     1259.91     1276.25     73.93 o 
   1  -4   5     2222.16     2853.86    105.46 o 
   2  -4   5    23465.60    21863.97    909.02 o 
   3  -4   5     8512.75     8700.22    348.30 o 
   4  -4   5      368.04      357.13     48.07 o 
   5  -4   5     4129.48     3910.13    135.62 o 
   6  -4   5    10953.74    11185.08    337.55 o 
   7  -4   5     1982.26     1885.63    167.34 o 
   8  -4   5     1318.09     1290.14    142.44 o 
   9  -4   5       24.85      -86.46     69.91 o 
  10  -4   5     1381.52     1343.65    171.67 o 
  11  -4   5      399.67      558.31    140.28 o 
  12  -4   5     1414.97     1281.94    175.23 o 
  14  -4   5        6.68      -26.60    107.95 o 
 -12  -3   5        1.24      -94.03    143.53 o 
 -11  -3   5       52.05      -49.49    141.05 o 
 -10  -3   5      128.35        3.56    144.76 o 
  -9  -3   5       26.42      -33.72    117.23 o 
  -8  -3   5     2372.68     2796.43    278.54 o 
  -7  -3   5     2507.77     2622.75    244.83 o 
  -6  -3   5        1.25      -37.43     64.34 o 
  -5  -3   5      746.57      553.98    113.52 o 
  -4  -3   5    10780.00    10327.12    383.39 o 
  -3  -3   5     4188.38     4599.95    221.86 o 
  -2  -3   5       23.56       -0.31     33.87 o 
  -1  -3   5      184.15      279.06     37.12 o 
   0  -3   5     9167.24     8150.03    419.75 o 
   1  -3   5      173.74       89.21     28.90 o 
   2  -3   5     2766.95     3580.98    448.36 o 
   3  -3   5     1712.97     1828.60     94.86 o 
   4  -3   5     1238.79     1322.82     60.29 o 
   5  -3   5     2415.92     2271.99     89.94 o 
   6  -3   5    13931.28    14053.27    411.59 o 
   7  -3   5     1725.88     1657.71    102.81 o 
   8  -3   5       28.50      -17.97     40.99 o 
   9  -3   5     1560.27     1173.89    101.97 o 
  10  -3   5     3189.04     3428.38    272.36 o 
  11  -3   5        0.15     -108.26     76.71 o 
  12  -3   5      271.52      248.83    122.03 o 
  13  -3   5      179.47      134.40    122.64 o 
  14  -3   5      236.20      308.38    135.02 o 
 -12  -2   5       18.67      -96.82    134.56 o 
 -11  -2   5       20.25     -157.29    104.86 o 
 -10  -2   5     1115.57     1248.22    201.37 o 
  -9  -2   5      469.01      327.71    127.75 o 
  -8  -2   5      787.42      530.78    138.11 o 
  -7  -2   5     1120.84      803.43    138.89 o 
  -6  -2   5      635.42      470.46    104.71 o 
  -5  -2   5       95.29       46.46     81.66 o 
  -4  -2   5     8019.93     8261.05    314.51 o 
  -3  -2   5     6190.15     6958.75    267.69 o 
  -2  -2   5        2.92        1.61     18.55 o 
  -1  -2   5     2880.48     3563.24    203.69 o 
   0  -2   5    34286.77    36651.63   1741.18 o 
   1  -2   5     4581.00     4681.29    259.83 o 
   2  -2   5      427.05      525.16     45.96 o 
   3  -2   5      320.03      393.65     41.20 o 
   4  -2   5     8351.11     7875.44    236.43 o 
   5  -2   5      199.76      237.43     30.29 o 
   6  -2   5    11708.73    11224.12    418.20 o 
   7  -2   5     1053.72      793.59     70.81 o 
   8  -2   5        0.44      -25.82     31.33 o 
   9  -2   5     2863.72     3038.36    166.97 o 
  10  -2   5     5713.80     5790.23    648.11 o 
  11  -2   5      187.04      113.58     61.15 o 
  12  -2   5       23.90     -117.62     78.41 o 
  13  -2   5     1318.60     1348.29    188.22 o 
 -12  -1   5       13.59     -216.68    144.45 o 
 -11  -1   5       78.50      -77.79    133.32 o 
 -10  -1   5     1871.39     2011.99    244.83 o 
  -9  -1   5     1173.12     1113.67    171.36 o 
  -8  -1   5        2.06     -108.57     72.38 o 
  -7  -1   5      210.05      -38.82     78.26 o 
  -6  -1   5     1920.83     1455.01     93.74 o 
  -5  -1   5       13.76      -22.35     29.52 o 
  -4  -1   5     1569.93     1111.26     74.91 o 
  -3  -1   5     2714.53     2768.49    198.66 o 
  -2  -1   5     5095.95     5201.49    206.18 o 
  -1  -1   5     2491.55     2621.02    107.79 o 
   0  -1   5    60382.16    64409.46   3028.89 o 
   1  -1   5    10967.31    13550.49    670.46 o 
   2  -1   5     1072.39     1103.46     91.25 o 
   3  -1   5     1844.28     1603.87     63.00 o 
   4  -1   5     7351.38     7802.77    256.55 o 
   5  -1   5       11.80       12.32     21.31 o 
   6  -1   5     4200.49     4757.15    204.15 o 
   7  -1   5      161.66       90.44     34.75 o 
   8  -1   5      670.59      854.57     79.44 o 
   9  -1   5     2760.25     2975.92    164.89 o 
  10  -1   5     3897.01     3372.95    372.89 o 
  11  -1   5      109.73       44.30     59.19 o 
  12  -1   5       88.59      -45.80     63.87 o 
  13  -1   5     1645.01     1667.87    204.93 o 
 -12   0   5       10.40     -190.47    126.98 o 
 -11   0   5       11.66     -147.08     98.06 o 
 -10   0   5     1820.19     2274.14    252.10 o 
  -9   0   5     1630.08     1454.39    181.73 o 
  -8   0   5       73.94       68.20     70.52 o 
  -7   0   5      614.54      452.55     66.64 o 
  -6   0   5     6965.19     6610.54    269.29 o 
  -5   0   5     5066.24     4821.95    205.07 o 
  -4   0   5       72.91      166.90     35.93 o 
  -3   0   5        2.11      -14.59     23.35 o 
  -2   0   5      790.27      492.89     61.40 o 
  -1   0   5     8900.02     8606.27    295.14 o 
   0   0   5      661.27      749.15     75.32 o 
   1   0   5     2413.09     2705.18    164.71 o 
   2   0   5      174.35       85.22     20.88 o 
   3   0   5     3102.84     3376.24    108.59 o 
   4   0   5    22092.81    23071.08    799.75 o 
   5   0   5      265.38      188.55     35.95 o 
   6   0   5     3329.10     3694.72    167.93 o 
   7   0   5     2615.89     2885.22    146.37 o 
   8   0   5     5855.58     7054.89    357.19 o 
   9   0   5      344.33      360.08     64.79 o 
  10   0   5      784.26      794.84    156.20 o 
  11   0   5      253.32      124.69     63.68 o 
  12   0   5      148.73       31.59     63.56 o 
  13   0   5     2455.52     2563.67    281.95 o 
  14   0   5     2401.62     2489.27    296.49 o 
 -12   1   5      296.43      164.10    152.50 o 
 -11   1   5       55.93       -5.26    125.58 o 
 -10   1   5     1290.93     1119.39    175.54 o 
  -9   1   5      561.54      418.19    112.75 o 
  -8   1   5       24.19       25.01     70.29 o 
  -7   1   5     1803.47     1106.73    240.03 o 
  -6   1   5     6113.63     5963.38    285.74 o 
  -5   1   5     3342.26     3354.99    158.44 o 
  -4   1   5       75.19       -2.38     25.31 o 
  -3   1   5      849.90     1035.58    101.77 o 
  -2   1   5     9675.50     9288.18    481.31 o 
  -1   1   5      265.06      200.75     43.15 o 
   0   1   5     3823.38     3533.71    243.13 o 
   1   1   5     1363.28     1370.72     99.76 o 
   2   1   5     1386.90     1154.43     66.50 o 
   3   1   5     5394.38     5631.76    217.85 o 
   4   1   5     7338.07     7530.34    232.88 o 
   5   1   5       92.04      167.18     48.33 o 
   6   1   5     1262.48     1058.05     76.60 o 
   7   1   5     6519.31     6900.66    282.73 o 
   8   1   5     6355.40     6734.03    285.33 o 
   9   1   5       28.79      -22.32     38.72 o 
  11   1   5     1243.69     1281.36    123.40 o 
  12   1   5        3.70      -55.06     98.06 o 
  13   1   5     1135.20     1072.24    206.01 o 
  14   1   5      540.83      432.11    174.30 o 
 -12   2   5      934.45      848.29    194.41 o 
 -11   2   5      501.66      512.22    160.54 o 
 -10   2   5      135.13      -51.19    102.85 o 
  -9   2   5      116.39       -0.77     83.82 o 
  -8   2   5      704.60      546.57     72.55 o 
  -7   2   5        7.11       18.69     39.57 o 
  -6   2   5     3620.56     3868.83    182.66 o 
  -5   2   5     1738.59     1573.85    102.29 o 
  -4   2   5      540.73      175.68     42.17 o 
  -3   2   5    11198.86     9500.22    503.73 o 
  -2   2   5    19587.82    21229.73   1041.33 o 
  -1   2   5      366.59      289.97     51.81 o 
   0   2   5        6.27        4.18     20.72 o 
   1   2   5      317.33      518.11     38.56 o 
   2   2   5     3162.15     2942.82    126.09 o 
   3   2   5      952.93      827.36     56.58 o 
   4   2   5     4493.25     5415.95    216.27 o 
   5   2   5       31.14       86.44     28.16 o 
   6   2   5       90.75       52.20     36.34 o 
   7   2   5     6310.37     6747.98    299.04 o 
   8   2   5     5163.08     5854.92    256.57 o 
   9   2   5      125.31      101.00     46.31 o 
  10   2   5       92.39      -25.65     57.53 o 
  11   2   5     4958.88     4599.94    358.97 o 
  12   2   5     1291.43     1269.26    196.27 o 
  13   2   5      528.53      568.52    174.92 o 
  14   2   5       40.20     -159.61    106.41 o 
 -12   3   5     1335.50     2214.13    271.12 o 
 -11   3   5      547.44      422.83    148.63 o 
 -10   3   5      222.88      270.33    125.28 o 
  -9   3   5      840.12      688.87     95.28 o 
  -8   3   5     1288.46     1018.67     98.30 o 
  -7   3   5       46.28      -10.23     41.97 o 
  -6   3   5     3345.51     3044.76    156.61 o 
  -5   3   5      344.92      105.95     48.10 o 
  -4   3   5     1228.65      691.61    104.86 o 
  -3   3   5     1941.59     2240.73    170.75 o 
  -2   3   5    22549.08    22268.44   1095.78 o 
  -1   3   5     1515.58     1524.90    120.64 o 
   0   3   5      184.68      119.55     36.96 o 
   1   3   5     7201.63     7475.05    279.25 o 
   2   3   5     5769.08     6372.37    190.38 o 
   3   3   5       17.88        6.05     10.26 o 
   4   3   5      117.81      115.98     16.40 o 
   5   3   5     3716.40     4479.71    146.56 o 
   6   3   5     1004.39      995.65     77.25 o 
   7   3   5     3909.47     3646.14    174.20 o 
   8   3   5     2230.14     2316.62    134.59 o 
   9   3   5       63.93       17.81     39.44 o 
  10   3   5      481.61      326.34     66.72 o 
  11   3   5     5576.95     6645.02    473.57 o 
  12   3   5     2093.21     2415.65    276.23 o 
  13   3   5       21.85     -137.03    120.79 o 
  14   3   5      136.64      -33.10    151.88 o 
 -12   4   5     1404.21     2170.98    270.04 o 
 -11   4   5      393.75      441.85    150.18 o 
 -10   4   5       63.87      -91.78     61.96 o 
  -9   4   5     1065.02     1040.03    116.94 o 
  -8   4   5     5037.77     5184.61    243.52 o 
  -7   4   5       95.66       38.95     48.75 o 
  -6   4   5      809.37      887.18     85.79 o 
  -5   4   5     1191.98      928.48    108.42 o 
  -4   4   5     1786.60     1585.59    153.89 o 
  -3   4   5      496.76      398.08     77.79 o 
  -2   4   5     1681.47     1259.67    117.54 o 
  -1   4   5       16.39      -15.78     25.83 o 
   0   4   5     1200.56     1237.09    105.48 o 
   1   4   5    14447.96    14349.59    516.57 o 
   2   4   5    11887.16    13247.79    379.80 o 
   3   4   5      522.09      502.61     29.48 o 
   4   4   5     1514.93     1820.36     62.11 o 
   5   4   5     6194.78     7259.21    224.66 o 
   6   4   5     4714.38     5499.58    233.80 o 
   7   4   5      819.84      826.61     77.17 o 
   8   4   5      322.29      444.37    142.98 o 
   9   4   5      876.54     1069.85     91.48 o 
  10   4   5      170.39       34.49     81.81 o 
  11   4   5     4129.37     4051.97    355.88 o 
  12   4   5     1294.34     1368.09    227.03 o 
  13   4   5       30.33     -141.36    106.72 o 
  14   4   5      390.66      207.09    180.03 o 
 -11   5   5        0.33      -57.38     90.17 o 
 -10   5   5       35.59      -41.84     64.94 o 
  -9   5   5     1701.37     1840.85    140.85 o 
  -8   5   5     3454.58     4070.72    211.08 o 
  -7   5   5      427.19      181.80     74.00 o 
  -6   5   5      189.64       36.90     69.75 o 
  -5   5   5     2958.45     3624.07    176.25 o 
  -4   5   5    13661.21    14909.81    788.93 o 
  -3   5   5       30.37      -50.42     44.54 o 
  -2   5   5      989.67      961.50    113.99 o 
  -1   5   5     2508.73     2517.89    179.41 o 
   0   5   5     1759.61     1576.00    128.99 o 
   1   5   5    11099.18    12029.92    351.09 o 
   2   5   5    17536.14    20582.77    580.46 o 
   3   5   5      652.61      671.88     43.34 o 
   4   5   5        1.40      -13.52     17.68 o 
   5   5   5    21166.99    22694.73    540.09 o 
   6   5   5     8984.80     9096.81    235.48 o 
   7   5   5      202.95       26.06     36.93 o 
   8   5   5      154.05      129.36     89.16 o 
   9   5   5     1831.10     1849.75    206.78 o 
  10   5   5        7.50      -42.07     76.25 o 
  11   5   5      527.49      604.09    169.82 o 
  12   5   5      105.85      -99.91    123.73 o 
  13   5   5      300.40      183.12    162.09 o 
  14   5   5      172.74      112.12    140.74 o 
 -11   6   5       33.24      -13.76    106.71 o 
 -10   6   5      433.43      304.98    130.22 o 
  -9   6   5      328.72      319.93     83.47 o 
  -8   6   5     2256.02     2522.57    160.61 o 
  -7   6   5       61.66      -50.19     46.68 o 
  -6   6   5       44.13      -15.67     72.84 o 
  -5   6   5     4375.97     3455.91    266.17 o 
  -4   6   5     8217.23     7145.04    433.82 o 
  -3   6   5        0.89      -53.05     47.79 o 
  -2   6   5       20.53      -51.50     42.07 o 
  -1   6   5     7990.33     8596.07    477.59 o 
   0   6   5     4581.87     4511.37    189.61 o 
   1   6   5     1499.49     1658.47     75.04 o 
   2   6   5     2962.98     3274.84    119.21 o 
   3   6   5      486.89      613.65     46.60 o 
   4   6   5      322.35      496.51     47.88 o 
   5   6   5     9315.43     9890.18    303.45 o 
   6   6   5     4234.10     4244.49    152.55 o 
   7   6   5      644.55      476.72     40.29 o 
   8   6   5       49.63      -99.99     66.66 o 
   9   6   5    11229.09    12285.67    724.12 o 
  10   6   5     2400.00     2468.70    255.50 o 
  11   6   5      511.86      264.76    154.51 o 
  12   6   5      109.06        5.72    141.05 o 
  13   6   5      655.19      529.39    191.16 o 
 -11   7   5      437.19      307.45    147.24 o 
 -10   7   5     1064.75     1247.76    206.47 o 
  -9   7   5        0.39      -85.37     85.99 o 
  -8   7   5      519.00      686.67    162.24 o 
  -7   7   5      198.25      258.72     79.57 o 
  -6   7   5      571.79      570.19     77.86 o 
  -5   7   5     1052.95      801.11    140.28 o 
  -4   7   5     3705.15     2861.54    236.32 o 
  -3   7   5      191.12       70.68     80.11 o 
  -2   7   5      317.13      176.47     77.02 o 
  -1   7   5    11660.34    13490.95    711.13 o 
   0   7   5     5992.82     7173.14    284.06 o 
   1   7   5       50.73       45.59     21.37 o 
   2   7   5      536.50      797.60     53.37 o 
   3   7   5     7555.18     7734.45    276.58 o 
   4   7   5      834.69      669.46     55.36 o 
   5   7   5     6564.86     5772.98    195.81 o 
   6   7   5     1256.59     1204.88     70.92 o 
   7   7   5      477.39      433.88     64.88 o 
   8   7   5      561.95      412.62    117.08 o 
   9   7   5     5709.43     5705.76    415.42 o 
  10   7   5     1557.02     1592.39    209.72 o 
  11   7   5       16.44     -157.75    105.17 o 
  12   7   5      786.46      944.64    217.13 o 
  13   7   5     2029.69     2278.01    297.88 o 
 -10   8   5     1431.16     1502.47    225.33 o 
  -9   8   5      227.34      298.79    154.66 o 
  -7   8   5     1230.79     1346.90    195.96 o 
  -6   8   5     1975.58     1872.17    206.16 o 
  -5   8   5      168.60      -23.66     79.50 o 
  -4   8   5      723.97      444.33    123.42 o 
  -3   8   5        4.20      -93.72     62.48 o 
  -2   8   5      109.47      -55.99     63.88 o 
  -1   8   5     8260.28     8397.10    334.92 o 
   0   8   5     6342.31     6193.78    207.63 o 
   1   8   5       84.24       56.18     28.19 o 
   2   8   5     2030.54     2041.91     95.32 o 
   3   8   5     9270.02     9805.38    363.12 o 
   4   8   5     1765.60     1732.83     89.53 o 
   5   8   5     1383.35     1259.60     73.58 o 
   6   8   5      112.12       14.80     43.46 o 
   7   8   5     1121.18     1178.92    107.06 o 
   8   8   5       95.00      131.30    101.76 o 
   9   8   5     1078.26      632.70    175.08 o 
  10   8   5       87.67     -158.68    111.05 o 
  12   8   5     1610.51     1466.76    251.93 o 
  13   8   5     2771.99     3560.46    367.63 o 
 -10   9   5      924.95     1126.51    228.57 o 
  -9   9   5      176.42       91.09    131.92 o 
  -8   9   5       60.05     -179.56    124.04 o 
  -7   9   5     1409.35     1357.88    205.85 o 
  -6   9   5     2146.13     1855.32    213.12 o 
  -5   9   5       97.35      108.57    107.79 o 
  -4   9   5       28.88      -49.18     66.97 o 
  -3   9   5      775.43      576.41    130.38 o 
  -2   9   5      119.08       30.16     80.27 o 
  -1   9   5     3277.34     3080.13    264.16 o 
   0   9   5     1482.47     1467.29     82.16 o 
   1   9   5     1787.80     1851.18     92.66 o 
   2   9   5      478.40      413.38     51.95 o 
   3   9   5     6828.05     6731.93    229.01 o 
   4   9   5     2342.62     2057.80    101.09 o 
   5   9   5       58.79       38.23     34.43 o 
   6   9   5     1609.93     1513.16    118.14 o 
   7   9   5     5355.93     5107.24    334.69 o 
   8   9   5      119.43      107.95     95.58 o 
   9   9   5      446.17      171.21    142.13 o 
  10   9   5      142.75       18.71    129.45 o 
  11   9   5      194.65      113.99    154.82 o 
  12   9   5      757.70      686.51    205.85 o 
  -9  10   5       24.83     -170.28    130.22 o 
  -8  10   5       25.10     -168.89    112.59 o 
  -7  10   5     1568.92     1371.18    209.26 o 
  -6  10   5     1502.86     1273.74    193.17 o 
  -5  10   5       17.12      -62.48     93.88 o 
  -4  10   5      259.35      264.92    120.02 o 
  -3  10   5     2988.70     3029.66    262.46 o 
  -2  10   5     1149.40     1119.86    104.03 o 
  -1  10   5       16.03      -57.53     41.01 o 
   0  10   5       81.86       35.14     48.54 o 
   1  10   5      968.12      872.54     78.52 o 
   2  10   5       35.63      -17.06     34.05 o 
   3  10   5     4009.63     4044.51    160.42 o 
   4  10   5      841.84     1056.23     76.06 o 
   5  10   5        6.50      -65.36     43.58 o 
   6  10   5     1999.20     1511.55    178.42 o 
   7  10   5     6403.06     6823.80    312.42 o 
   8  10   5      403.71      163.17    107.18 o 
   9  10   5        3.56     -158.22    105.48 o 
  10  10   5      946.76      746.67    179.56 o 
  11  10   5      459.87      490.88    182.35 o 
  -9  11   5      433.85      651.40    211.89 o 
  -8  11   5       60.43     -158.06    140.28 o 
  -7  11   5      914.49      906.28    214.96 o 
  -6  11   5      624.63      626.98    171.67 o 
  -5  11   5       24.25     -139.66     93.11 o 
  -4  11   5      351.87      148.01    135.63 o 
  -3  11   5     3646.24     4304.22    336.70 o 
  -2  11   5      933.87      888.81    110.46 o 
  -1  11   5       11.86      -48.57     54.23 o 
   0  11   5      715.52      925.23    101.95 o 
   1  11   5     2819.55     2919.42    242.97 o 
   2  11   5      413.44      313.89     56.45 o 
   3  11   5     1058.98     1120.75    106.65 o 
   4  11   5        0.52      -81.20     54.13 o 
   5  11   5      214.66      199.34     72.48 o 
   6  11   5      914.57      946.54    114.72 o 
   7  11   5     2639.40     2736.19    180.31 o 
   8  11   5      392.29      216.05    112.59 o 
   9  11   5       16.74     -136.10    109.65 o 
  10  11   5     1707.38     1508.35    231.20 o 
  11  11   5     1279.77     1379.38    247.75 o 
  -8  12   5      176.91      225.17    169.82 o 
  -7  12   5      103.39      -40.99    148.63 o 
  -6  12   5        0.63     -160.07    106.72 o 
  -5  12   5      184.83       66.35    129.76 o 
  -4  12   5       61.68       -6.96     94.96 o 
  -3  12   5     3057.96     3002.28    281.95 o 
  -2  12   5      428.98      314.43    105.08 o 
  -1  12   5     1014.20     1028.92    124.60 o 
   0  12   5     1219.73     1237.22    123.88 o 
   1  12   5     6712.24     7376.66    324.96 o 
   2  12   5     1071.86     1159.38    115.03 o 
   3  12   5        4.58     -101.84     67.90 o 
   4  12   5      494.66      630.35     92.33 o 
   5  12   5     1215.60     1171.27    126.49 o 
   6  12   5      122.80      -52.94     69.64 o 
   7  12   5      891.16      735.38    170.75 o 
   8  12   5       41.37     -104.09    101.15 o 
   9  12   5        0.02      -51.19    127.13 o 
  10  12   5     1165.60     1129.75    218.83 o 
  -6  13   5      153.93       85.68    154.66 o 
  -5  13   5     1377.93     1571.51    220.39 o 
  -4  13   5       30.59      -11.14    124.96 o 
  -3  13   5      316.56      201.68    132.85 o 
  -2  13   5        1.78     -102.06     68.04 o 
  -1  13   5       79.28      -27.11     70.30 o 
   0  13   5      801.48      885.27    120.40 o 
   1  13   5     3038.15     3354.42    255.66 o 
   2  13   5      736.20      711.72    159.61 o 
   3  13   5       12.49     -133.01     89.39 o 
   4  13   5     1732.86     1495.99    198.28 o 
   5  13   5     2997.99     2793.65    261.53 o 
   6  13   5        0.43     -105.31     70.21 o 
   7  13   5      271.55       99.44    122.02 o 
   8  13   5      156.71      115.84    127.90 o 
   9  13   5      164.60      159.15    146.77 o 
  -5  14   5     1439.26     2024.21    270.04 o 
  -4  14   5      379.95      303.43    175.54 o 
  -3  14   5        0.23     -165.18    110.12 o 
  -2  14   5      171.36      278.77     96.38 o 
  -1  14   5      931.43      866.26    126.46 o 
   0  14   5      116.02      110.92     85.58 o 
   1  14   5     1704.77     1676.99    217.45 o 
   2  14   5       37.47     -168.19    112.13 o 
   3  14   5        0.05     -132.54    109.65 o 
   4  14   5     1322.21     1257.20    205.39 o 
   5  14   5     1791.63     2138.66    237.56 o 
   6  14   5       73.45       29.69    115.22 o 
  -3  15   5       21.99     -183.89    134.09 o 
  -2  15   5      828.46     1081.14    148.25 o 
  -1  15   5     1093.33     1222.24    149.21 o 
   0  15   5       43.55      -42.84    113.83 o 
   1  15   5       80.09      -99.91    113.37 o 
   2  15   5      106.56      -66.97    125.89 o 
   3  15   5       90.64        1.86    135.01 o 
   4  15   5      431.27      704.30    186.68 o 
   5  15   5      785.77      884.01    194.41 o 
  -2 -13   6        7.17     -217.61    145.07 o 
  -1 -13   6       60.20       25.36    126.04 o 
   0 -13   6        0.62       12.37    141.82 o 
   1 -13   6       13.88      -59.70    132.85 o 
   2 -13   6      356.80      444.02    170.28 o 
   3 -13   6      774.56      970.93    210.03 o 
   4 -13   6      158.51        7.89    150.79 o 
  -4 -12   6      232.01      137.96    167.19 o 
  -3 -12   6      868.81      957.94    211.11 o 
  -2 -12   6      333.61      418.19    169.51 o 
  -1 -12   6       48.32     -101.77    123.57 o 
   0 -12   6       47.47      -29.39    116.61 o 
   1 -12   6      482.24      595.43    167.96 o 
   2 -12   6       43.59      -75.63    129.14 o 
   3 -12   6      493.74      313.48    159.15 o 
   4 -12   6       36.68     -119.42     79.62 o 
   5 -12   6       38.73      -53.29     78.48 o 
   6 -12   6      872.81     1148.63    143.92 o 
   7 -12   6      883.77     1023.78    143.33 o 
  -6 -11   6      111.37      155.13    140.59 o 
  -5 -11   6        0.01     -125.74    112.59 o 
  -4 -11   6      378.88      249.92    166.26 o 
  -3 -11   6     1179.65     1502.64    237.54 o 
  -2 -11   6      182.82      186.37    133.01 o 
  -1 -11   6        1.57      -82.90    101.61 o 
   0 -11   6      802.44      975.42    185.75 o 
   1 -11   6     1385.98     1297.87    184.97 o 
   2 -11   6       26.90     -159.38    106.25 o 
   3 -11   6       90.19      -94.97     63.31 o 
   4 -11   6      134.45      -48.76     74.77 o 
   5 -11   6      249.08      220.91     89.11 o 
   6 -11   6      542.93      807.09    121.62 o 
   7 -11   6     1164.49     1358.65    156.59 o 
   8 -11   6       38.53      -25.81     78.56 o 
  -7 -10   6       20.64       -7.01    141.51 o 
  -6 -10   6       44.93       33.10    136.87 o 
  -5 -10   6      231.42      134.24    124.65 o 
  -4 -10   6       28.30     -146.77    123.42 o 
  -3 -10   6      656.83      489.18    151.41 o 
  -2 -10   6       33.54       36.81     96.20 o 
  -1 -10   6        0.09     -113.44     75.63 o 
   0 -10   6     1356.47     1314.57    195.49 o 
   1 -10   6     2869.77     2843.14    264.63 o 
   2 -10   6      250.34      223.58     73.21 o 
   3 -10   6       31.83      -55.48     72.23 o 
   4 -10   6     1512.91     1672.35    238.59 o 
   5 -10   6     1237.88     1474.20    132.26 o 
   6 -10   6      141.74      -68.15    109.50 o 
   7 -10   6      701.52      675.37    112.05 o 
   8 -10   6        6.92     -117.16     78.10 o 
   9 -10   6        3.52      -66.20     69.38 o 
  10 -10   6      864.14     1339.94    226.87 o 
  -8  -9   6      336.26      344.72    233.37 o 
  -7  -9   6        0.10     -247.30    164.87 o 
  -6  -9   6      491.81      400.09    199.82 o 
  -5  -9   6     1185.40     2031.63    272.98 o 
  -4  -9   6       49.16       53.98    116.61 o 
  -3  -9   6       60.36      -33.41     99.76 o 
  -2  -9   6      253.93      221.61    101.61 o 
  -1  -9   6        5.43     -126.82     97.28 o 
   0  -9   6     1464.54     1199.82    167.34 o 
   1  -9   6     2868.97     2392.69    152.18 o 
   2  -9   6      281.20      280.09     70.95 o 
   3  -9   6       38.98      -11.98     49.15 o 
   4  -9   6     3098.35     3522.35    196.41 o 
   5  -9   6     2518.59     2719.48    170.99 o 
   6  -9   6        0.87      -66.59     56.65 o 
   7  -9   6       46.64      -78.39     64.53 o 
   8  -9   6      602.24      431.52    102.15 o 
   9  -9   6      192.91       38.66     99.75 o 
  10  -9   6      535.25      555.84    162.09 o 
  11  -9   6      186.07       88.15    149.55 o 
  -9  -8   6      301.24      339.16    234.30 o 
  -8  -8   6       84.85     -267.49    178.32 o 
  -7  -8   6       49.25     -111.20    139.35 o 
  -6  -8   6      916.36     1098.20    230.74 o 
  -5  -8   6     2527.99     3032.60    308.86 o 
  -4  -8   6      271.87       97.43    128.52 o 
  -3  -8   6       85.70       91.24     66.28 o 
  -2  -8   6     1133.27     1052.36    114.28 o 
  -1  -8   6     1376.80     1169.19    166.42 o 
   0  -8   6      265.97      103.12     61.09 o 
   1  -8   6      991.12      810.68     89.91 o 
   2  -8   6        0.52      -42.94     41.80 o 
   3  -8   6       66.80       77.49     51.50 o 
   4  -8   6     2870.83     2769.19    163.96 o 
   5  -8   6     3708.19     3621.55    193.76 o 
   6  -8   6       68.23      -29.21     58.50 o 
   7  -8   6      242.95      132.10     66.87 o 
   8  -8   6     1577.05     1209.06    115.88 o 
   9  -8   6      571.47      489.33    142.91 o 
  10  -8   6       48.04      -53.82     87.54 o 
  11  -8   6        5.88     -153.89    113.52 o 
  -9  -7   6      129.90      -28.30    204.15 o 
  -8  -7   6        0.95     -248.93    165.95 o 
  -7  -7   6      163.41      208.02    167.65 o 
  -6  -7   6      379.60      410.30    177.09 o 
  -5  -7   6     1690.61     1647.14    231.22 o 
  -4  -7   6      355.14      300.49    128.06 o 
  -3  -7   6      695.59      645.99    139.97 o 
  -2  -7   6     2979.60     2921.32    170.67 o 
  -1  -7   6     3675.84     4169.90    207.06 o 
   0  -7   6       84.16       51.70     44.94 o 
   1  -7   6       18.56      -34.80     68.36 o 
   2  -7   6     1080.37      985.19    102.22 o 
   3  -7   6        4.47      -57.77     38.51 o 
   4  -7   6      648.58      374.51     72.12 o 
   5  -7   6      709.49      488.23     80.10 o 
   6  -7   6        0.68      -61.87     55.91 o 
   7  -7   6      369.83      417.24     78.01 o 
   8  -7   6     3970.00     4429.79    226.53 o 
   9  -7   6     2057.28     2189.23    226.42 o 
  10  -7   6       36.88      -77.33    100.84 o 
  11  -7   6       98.06      -39.59    123.11 o 
  12  -7   6     1355.39     1581.88    225.03 o 
 -10  -6   6       94.80       -5.10    202.92 o 
  -9  -6   6        4.86     -183.89    176.16 o 
  -8  -6   6      581.92      544.39    176.47 o 
  -7  -6   6     1030.71     1191.77    219.60 o 
  -6  -6   6       61.95       94.03    142.44 o 
  -5  -6   6     1220.14     1106.55    188.84 o 
  -4  -6   6      138.62       91.87    101.61 o 
  -3  -6   6      437.34      328.64    111.51 o 
  -2  -6   6     3399.08     3735.07    269.42 o 
  -1  -6   6     5030.99     5459.88    301.25 o 
   0  -6   6      330.44      192.95     38.01 o 
   1  -6   6      126.99       64.66     42.58 o 
   2  -6   6     3778.86     4023.13    250.16 o 
   3  -6   6     2057.40     2207.71    128.52 o 
   4  -6   6       46.65        7.42     45.39 o 
   5  -6   6       18.41      -56.18     37.45 o 
   6  -6   6      506.72      275.67     59.84 o 
   7  -6   6      509.06      704.24     87.27 o 
   8  -6   6     1989.18     2115.41    142.83 o 
   9  -6   6       73.03      -44.54     90.17 o 
  10  -6   6      153.70       83.67    108.10 o 
  11  -6   6     1300.02     1389.89    193.79 o 
  12  -6   6     2033.53     2595.83    268.18 o 
  13  -6   6      239.58      230.43    142.44 o 
 -10  -5   6      152.58      181.73    178.17 o 
  -9  -5   6       32.98      -95.12    156.98 o 
  -8  -5   6     1201.49     1589.14    233.07 o 
  -7  -5   6     1973.61     2411.17    270.97 o 
  -6  -5   6       42.33      -43.15    109.19 o 
  -5  -5   6      105.88      -29.85     92.18 o 
  -4  -5   6      485.60      358.64    104.09 o 
  -3  -5   6      135.98       79.03     67.58 o 
  -2  -5   6     2149.95     2327.05    143.99 o 
  -1  -5   6     2248.20     1926.42    108.34 o 
   0  -5   6       91.58       31.70     27.61 o 
   1  -5   6      278.86      240.22     47.72 o 
   2  -5   6     6252.13     6194.70    253.71 o 
   3  -5   6     3137.26     2476.81    132.71 o 
   4  -5   6       33.65      -23.97     33.67 o 
   5  -5   6     1025.98      872.31     77.30 o 
   6  -5   6     4424.18     4266.40    199.02 o 
   7  -5   6      534.17      400.69     67.66 o 
   8  -5   6      795.33      701.98    132.54 o 
   9  -5   6        1.51      -92.33     61.56 o 
  10  -5   6       78.42       40.37     97.28 o 
  11  -5   6     1470.93     2068.59    222.09 o 
  12  -5   6     2531.02     2637.75    264.93 o 
  13  -5   6      169.13      111.82    108.41 o 
 -11  -4   6      275.57      272.50    200.60 o 
 -10  -4   6        2.16     -210.49    147.55 o 
  -9  -4   6        9.13      -39.75    123.57 o 
  -8  -4   6     1803.51     2334.46    259.68 o 
  -7  -4   6     2182.65     2046.48    230.60 o 
  -6  -4   6      152.72        2.01     90.16 o 
  -5  -4   6      454.72      406.13    116.00 o 
  -4  -4   6     4227.00     3915.71    289.06 o 
  -3  -4   6     2116.97     1978.85     84.69 o 
  -2  -4   6      885.79      734.00     66.19 o 
  -1  -4   6      221.54      124.50     35.20 o 
   0  -4   6     1600.83     1704.13     92.74 o 
   1  -4   6      102.54       16.08     58.54 o 
   2  -4   6     5282.90     6128.54    246.39 o 
   3  -4   6     2978.53     3391.13    254.26 o 
   4  -4   6       37.83       56.14     44.15 o 
   5  -4   6     6302.83     5826.08    240.36 o 
   6  -4   6    11769.77    12507.37    773.00 o 
   7  -4   6     1477.04     1543.59    106.51 o 
   8  -4   6      629.25      604.56    121.10 o 
   9  -4   6      148.33       -3.87     68.67 o 
  10  -4   6     1754.49     1878.21    201.37 o 
  11  -4   6      185.65      217.44    110.27 o 
  12  -4   6     1251.90     1508.04    199.05 o 
  13  -4   6       40.46     -118.01    108.42 o 
 -11  -3   6       11.75      -90.48    160.38 o 
 -10  -3   6      190.98       29.07    149.40 o 
  -9  -3   6      106.16       50.73    136.72 o 
  -8  -3   6     1404.00     1313.03    194.41 o 
  -7  -3   6     1931.66     1918.57    212.20 o 
  -6  -3   6        7.39      -56.61     76.71 o 
  -5  -3   6      444.26      275.13     89.39 o 
  -3  -3   6     5695.75     5823.81    238.76 o 
  -2  -3   6       28.72       18.25     43.92 o 
  -1  -3   6     1894.10     2159.20    108.40 o 
   0  -3   6     3807.55     3164.52    195.34 o 
   1  -3   6       39.16       73.00     45.16 o 
   2  -3   6     6468.56     6505.21    253.36 o 
   3  -3   6     2356.66     1941.33    188.53 o 
   4  -3   6     2264.78     2118.58    108.59 o 
   5  -3   6     1499.36     1758.76    134.54 o 
   6  -3   6    12314.93    13234.91    392.23 o 
   7  -3   6     1871.72     1662.03    103.62 o 
   8  -3   6        5.02      -39.61     30.21 o 
   9  -3   6     1832.98     1464.13    160.23 o 
  10  -3   6     3971.78     3969.69    301.74 o 
  11  -3   6        6.58      -64.65     81.97 o 
  12  -3   6      397.15      337.92    135.33 o 
  13  -3   6      191.45      -88.93    109.96 o 
  14  -3   6      276.54      488.87    151.26 o 
 -11  -2   6       48.34      -86.46    155.13 o 
 -10  -2   6     1029.92      797.71    193.64 o 
  -9  -2   6      519.45      395.30    138.11 o 
  -8  -2   6      291.50      200.60    119.86 o 
  -7  -2   6      270.03      128.83     94.34 o 
  -6  -2   6      500.82      310.08     93.42 o 
  -5  -2   6      232.84      153.42     71.45 o 
  -4  -2   6     5525.85     5105.13    216.19 o 
  -3  -2   6     3961.68     4412.62    189.99 o 
  -2  -2   6      183.05      136.06     27.59 o 
  -1  -2   6      980.76      811.01     85.22 o 
   0  -2   6    32540.95    35384.03   1691.07 o 
   1  -2   6     4012.10     5277.51    296.49 o 
   2  -2   6     5482.70     4911.26    195.52 o 
   3  -2   6     1780.22     1499.47     84.27 o 
   4  -2   6     8989.13     8671.52    259.39 o 
   5  -2   6      644.43      308.75     41.80 o 
   6  -2   6     7383.95     6978.12    221.70 o 
   7  -2   6      475.47      375.15     51.95 o 
   8  -2   6        2.74        4.62     31.34 o 
   9  -2   6     3111.33     2907.48    162.06 o 
  10  -2   6     6059.09     6258.03    286.89 o 
  11  -2   6      226.59      202.61     88.47 o 
  12  -2   6       95.72      -55.68     93.88 o 
  13  -2   6     1127.74     1138.11    194.41 o 
  14  -2   6      845.45      976.50    183.12 o 
 -11  -1   6       43.60     -125.89    142.75 o 
 -10  -1   6     1487.34     1597.50    229.52 o 
  -9  -1   6     1212.71     1304.21    184.82 o 
  -8  -1   6       46.60      -23.97     76.25 o 
  -7  -1   6      264.92      186.52     90.63 o 
  -6  -1   6     2360.06     2278.62    199.51 o 
  -5  -1   6      583.08      451.89     59.16 o 
  -4  -1   6      847.92      787.03     83.36 o 
  -3  -1   6      664.31      536.88     54.65 o 
  -2  -1   6      887.55      830.96     85.99 o 
  -1  -1   6     1685.95     1576.97     82.43 o 
   0  -1   6    36152.74    39152.81   1864.44 o 
   1  -1   6    15101.75    16773.48    829.14 o 
   2  -1   6      124.61      149.40     41.14 o 
   3  -1   6     3116.67     2881.12    123.52 o 
   4  -1   6     7622.48     9392.02    278.09 o 
   5  -1   6      434.17      312.65     62.36 o 
   6  -1   6     3773.88     4513.78    251.71 o 
   7  -1   6      363.54      419.61     56.50 o 
   8  -1   6     1752.55     1757.15    144.45 o 
   9  -1   6     2372.80     2190.41    179.95 o 
  10  -1   6     3575.54     3139.00    182.74 o 
  11  -1   6       80.06       13.21     52.06 o 
  12  -1   6       26.71      -68.07     56.24 o 
  13  -1   6     1885.56     1928.16    222.56 o 
 -12   0   6       52.99      -30.31    149.56 o 
 -11   0   6        0.28     -127.29    111.20 o 
 -10   0   6     1369.96     1591.00    221.17 o 
  -9   0   6     1105.17      969.54    166.57 o 
  -8   0   6       44.85        7.27     69.29 o 
  -7   0   6     1063.91      870.71    134.71 o 
  -6   0   6     6545.11     6056.54    278.78 o 
  -5   0   6     4118.85     4221.52    189.75 o 
  -4   0   6      100.41       21.99     27.06 o 
  -3   0   6      133.74      153.65     36.15 o 
  -2   0   6     1144.35      751.00     85.68 o 
  -1   0   6     1202.28     1236.37     71.01 o 
   1   0   6     2632.03     3281.45    197.81 o 
   2   0   6        0.65      -26.45     22.89 o 
   3   0   6     7256.33     6799.06    204.02 o 
   4   0   6    18191.04    18700.98    526.67 o 
   5   0   6      405.70      428.74     69.75 o 
   6   0   6      864.90      935.00     74.41 o 
   7   0   6     3684.89     3248.66    277.77 o 
   8   0   6     5911.76     6157.04    264.63 o 
   9   0   6      173.32      140.64     52.17 o 
  10   0   6      572.61      344.35    139.65 o 
  11   0   6      412.03      348.95     76.50 o 
  12   0   6       18.30      -88.23     58.82 o 
  13   0   6     2219.04     2580.52    282.57 o 
 -12   1   6      418.06      477.42    174.61 o 
 -11   1   6      107.78      -63.10    126.36 o 
 -10   1   6      809.80      621.26    145.38 o 
  -9   1   6      409.27      342.10    106.41 o 
  -8   1   6       96.09      168.74     88.93 o 
  -7   1   6      793.31      721.56    113.36 o 
  -6   1   6     4167.81     4525.52    206.67 o 
  -5   1   6     3895.88     3553.65    169.31 o 
  -4   1   6      161.77       86.30     37.08 o 
  -3   1   6     1437.51     1231.52    117.70 o 
  -2   1   6     3610.58     3876.74    236.48 o 
  -1   1   6       87.56       -9.74     25.05 o 
   0   1   6     2037.63     2703.85    116.30 o 
   1   1   6      256.07      124.03     39.13 o 
   2   1   6      739.62      666.40     49.83 o 
   3   1   6     2089.58     2331.93    111.51 o 
   4   1   6     5685.44     5967.07    236.10 o 
   5   1   6      224.82      222.36     37.12 o 
   6   1   6      997.60     1014.26     76.42 o 
   7   1   6     7479.20     7776.26    313.87 o 
   8   1   6     6187.69     6410.54    369.25 o 
   9   1   6        0.44      -79.96     55.83 o 
  10   1   6       45.28      -95.35     63.57 o 
  11   1   6     2028.73     1684.72    137.37 o 
  12   1   6       37.73       33.48     64.58 o 
  13   1   6      941.32      845.35    186.37 o 
  14   1   6      292.94      214.96    151.10 o 
 -12   2   6      897.57     1000.47    206.94 o 
 -11   2   6      433.13      224.40    140.59 o 
 -10   2   6        3.65     -144.53     96.35 o 
  -9   2   6        3.83     -106.56     80.11 o 
  -8   2   6      572.99      431.40     72.60 o 
  -7   2   6        6.48      -35.79     43.61 o 
  -6   2   6     3303.14     2873.74    153.54 o 
  -5   2   6     1452.70     1150.62     90.77 o 
  -4   2   6      122.25      -72.61     48.41 o 
  -3   2   6     4402.01     5104.90    307.93 o 
  -2   2   6     9575.39     9058.67    484.40 o 
  -1   2   6       63.92       55.52     37.74 o 
   0   2   6      267.57       54.44     33.10 o 
   1   2   6     1458.57     2539.68    205.16 o 
   2   2   6     3301.38     2999.70    132.33 o 
   3   2   6       90.24      133.85     27.50 o 
   4   2   6     3860.61     3909.58    168.68 o 
   5   2   6      328.09      246.88     42.21 o 
   6   2   6        0.05      -14.16     23.93 o 
   7   2   6     6263.87     6808.73    282.52 o 
   8   2   6     4713.73     4075.60    194.81 o 
   9   2   6       11.34      -11.41     40.54 o 
  10   2   6       26.12      -70.33     46.89 o 
  11   2   6     5482.77     5481.91    269.40 o 
  12   2   6     1795.24     2152.88    246.07 o 
  13   2   6      450.78      433.19    151.10 o 
  14   2   6        4.61     -179.10    119.40 o 
 -12   3   6     1195.99     1932.80    261.22 o 
 -11   3   6      439.20      323.85    141.98 o 
 -10   3   6      109.60       44.08    105.94 o 
  -9   3   6      976.61      953.17    104.82 o 
  -8   3   6     1619.53     1323.43    107.74 o 
  -7   3   6       29.28      -17.66     56.30 o 
  -6   3   6     1467.31     1153.50     92.10 o 
  -5   3   6        1.11      -49.82     33.21 o 
  -3   3   6     8662.51     7521.80    426.56 o 
  -2   3   6    11316.83    12156.84    633.65 o 
  -1   3   6      642.32      609.20     80.73 o 
   0   3   6      226.66       91.25     41.29 o 
   1   3   6     9055.64     8975.30    472.18 o 
   2   3   6     7916.23     8562.09    251.60 o 
   3   3   6       41.40       78.53     23.87 o 
   4   3   6       83.63       48.23     25.54 o 
   5   3   6     4593.86     5529.00    229.93 o 
   6   3   6     1802.02     1764.63     97.49 o 
   7   3   6     3290.94     3773.08    180.99 o 
   8   3   6     2627.77     2639.61    147.77 o 
   9   3   6      141.05       70.50     47.13 o 
  10   3   6      450.00      287.48     83.51 o 
  11   3   6     4813.37     5234.82    393.15 o 
  12   3   6     1928.97     2021.89    248.08 o 
  13   3   6       19.75     -145.69    112.28 o 
  14   3   6      218.55       31.70    123.72 o 
 -11   4   6      219.08      237.39    129.61 o 
 -10   4   6       59.13      -67.28    101.30 o 
  -9   4   6     1093.85     1139.24    118.45 o 
  -8   4   6     4596.36     4314.24    336.08 o 
  -7   4   6      333.12      272.62     66.38 o 
  -6   4   6      476.76      259.20     53.95 o 
  -5   4   6     1199.76     1332.40     99.86 o 
  -4   4   6      329.08      211.11     77.79 o 
  -3   4   6     2985.23     3290.11    235.09 o 
  -2   4   6     1162.31     1135.32    119.71 o 
  -1   4   6       46.22      225.33     57.07 o 
   0   4   6     1091.60      977.27     97.59 o 
   1   4   6    12028.46    12275.43    446.61 o 
   2   4   6    12875.93    13732.34    909.56 o 
   3   4   6      405.51      520.01     46.20 o 
   4   4   6     1408.76     1785.30     62.09 o 
   5   4   6     8343.77     8869.28    268.33 o 
   6   4   6     4824.21     5698.26    187.31 o 
   7   4   6     1355.82     1253.26     67.78 o 
   8   4   6      857.73      585.60    120.78 o 
   9   4   6      695.65      727.43     81.47 o 
  10   4   6       77.18       96.04     85.06 o 
  11   4   6     3349.04     3245.88    311.80 o 
  12   4   6      941.49      660.22    164.71 o 
  13   4   6       84.63      -44.39    112.59 o 
  14   4   6      252.42      -12.37    147.85 o 
 -11   5   6        3.09     -166.11    110.74 o 
 -10   5   6       24.45      -77.59     63.08 o 
  -9   5   6     1010.81     1068.36    116.53 o 
  -8   5   6     2109.12     2075.07    146.58 o 
  -7   5   6      150.63      121.36     59.20 o 
  -6   5   6        4.70      -97.90     65.27 o 
  -5   5   6     7117.24     5925.07    380.78 o 
  -4   5   6    12011.29    12825.60    698.91 o 
  -3   5   6      117.24      151.72     72.22 o 
  -2   5   6      695.50      538.05     97.13 o 
  -1   5   6     4356.25     3536.18    234.47 o 
   0   5   6     2029.84     1966.83    153.58 o 
   1   5   6     7578.90     8110.88    779.80 o 
   2   5   6    18078.97    20336.94    741.31 o 
   3   5   6      817.71     1042.66     54.88 o 
   4   5   6      174.12      183.28     25.86 o 
   5   5   6    15386.51    19030.91    458.38 o 
   6   5   6     8233.49     8625.02    329.30 o 
   7   5   6      306.30      269.29     37.09 o 
   8   5   6      603.71      563.48     68.15 o 
   9   5   6     2222.31     2487.26    236.63 o 
  10   5   6       70.84       77.64     99.75 o 
  11   5   6      414.10      446.65    142.60 o 
  12   5   6       21.27     -126.98    107.95 o 
  13   5   6      520.49      281.93    159.92 o 
  14   5   6       83.72      -27.07    151.41 o 
 -11   6   6       66.57       -8.51    119.70 o 
 -10   6   6      595.87      441.23    161.47 o 
  -9   6   6       81.14      -88.98     69.13 o 
  -8   6   6     1560.71     1454.47    230.93 o 
  -7   6   6       10.36      -67.95     47.65 o 
  -6   6   6       52.57      -70.17     46.78 o 
  -5   6   6     6046.14     6774.47    433.21 o 
  -4   6   6     6401.18     7832.67    475.27 o 
  -3   6   6      125.54      -26.29     58.31 o 
  -2   6   6      130.84        8.35     62.95 o 
  -1   6   6     8381.39     7823.54    442.95 o 
   0   6   6     3711.18     4042.85    261.22 o 
   1   6   6      170.69      117.76     25.59 o 
   2   6   6      278.12      161.40     28.50 o 
   3   6   6      342.93      270.19     33.56 o 
   4   6   6      623.79      701.19     52.49 o 
   5   6   6     7368.96     8560.92    298.69 o 
   6   6   6     4548.98     4628.89    136.27 o 
   7   6   6       93.95       48.70     24.41 o 
   8   6   6       50.21       64.36     39.15 o 
   9   6   6    13296.17    14029.48    805.63 o 
  10   6   6     2736.31     2729.00    275.76 o 
  11   6   6      496.62      411.69    159.77 o 
  12   6   6      150.27      -17.94    117.08 o 
  13   6   6      890.24      670.73    182.04 o 
 -11   7   6      476.25      560.32    171.67 o 
 -10   7   6      928.17     1136.25    210.34 o 
  -9   7   6        5.44     -159.15    106.10 o 
  -8   7   6      160.83      133.47    128.67 o 
  -7   7   6      645.15      565.25    139.88 o 
  -6   7   6      680.58      487.03     78.67 o 
  -5   7   6      897.12     1133.93    175.70 o 
  -4   7   6     2716.73     2383.79    215.13 o 
  -3   7   6       82.42      -22.43     76.09 o 
  -2   7   6      362.35      189.92     77.79 o 
  -1   7   6     9902.74     9494.35    529.87 o 
   0   7   6     7220.73     6531.81    381.70 o 
   1   7   6       66.29        5.99     21.03 o 
   2   7   6       63.99       24.00     23.98 o 
   3   7   6     5950.84     6139.66    203.41 o 
   4   7   6      890.06      900.92     63.64 o 
   5   7   6     1848.12     2079.05     96.20 o 
   6   7   6        7.97       12.54     26.12 o 
   7   7   6       98.35      111.11     45.70 o 
   8   7   6     1237.82     1148.16    177.40 o 
   9   7   6     2941.00     2819.01    271.43 o 
  10   7   6      882.33      710.64    164.71 o 
  12   7   6      997.02      739.25    183.74 o 
  13   7   6     2652.37     2908.41    315.66 o 
 -10   8   6     1232.97     1593.01    232.61 o 
  -9   8   6      243.67      136.10    157.91 o 
  -8   8   6       27.03     -163.79    109.19 o 
  -7   8   6     1779.39     1890.89    228.74 o 
  -6   8   6     2154.38     2147.01    225.03 o 
  -5   8   6       23.21      -63.26     74.08 o 
  -4   8   6      271.76      212.97     95.89 o 
  -3   8   6       52.62       -4.95     65.57 o 
  -2   8   6       50.68      -90.01     64.49 o 
  -1   8   6     5700.56     6274.76    387.12 o 
   0   8   6     3995.00     4508.52    204.23 o 
   1   8   6       11.03      -37.11     24.74 o 
   2   8   6     1992.71     2082.45     97.91 o 
   3   8   6     6652.66     7177.24    308.47 o 
   4   8   6     1710.08     1843.87     92.61 o 
   5   8   6        0.93      -34.86     29.62 o 
   6   8   6      703.71      985.60     66.61 o 
   7   8   6     2565.61     2931.45    259.37 o 
   8   8   6       34.83      -64.65     73.46 o 
   9   8   6     1042.11      704.61    164.25 o 
  10   8   6        7.18     -141.52     94.34 o 
  11   8   6       84.43      -70.68    121.56 o 
  12   8   6     1486.07     1116.30    213.74 o 
  13   8   6     2631.05     2872.37    317.52 o 
 -10   9   6      625.01      595.59    179.41 o 
  -9   9   6       86.93      -49.03    143.68 o 
  -8   9   6      113.68      -32.94    124.97 o 
  -7   9   6     1463.91     1823.77    237.41 o 
  -6   9   6     1645.63     1746.13    213.43 o 
  -5   9   6      103.90       38.05    110.27 o 
  -4   9   6      196.96      195.80    112.75 o 
  -3   9   6     1132.42      870.09    146.15 o 
  -2   9   6      481.05      428.86    117.85 o 
  -1   9   6     2136.05     2276.30    206.63 o 
   0   9   6     2024.17     2169.63    131.68 o 
   1   9   6     1258.89     1342.39     80.33 o 
   2   9   6      433.46      316.05     49.69 o 
   3   9   6     4082.96     4584.04    170.82 o 
   4   9   6      479.34      582.26     58.36 o 
   5   9   6      156.47      212.71     42.42 o 
   6   9   6     2547.55     2216.04    140.09 o 
   7   9   6     5807.67     5513.98    391.29 o 
   8   9   6      242.84       79.65    107.48 o 
   9   9   6      324.88      158.37    134.25 o 
  10   9   6      330.21      241.87    131.15 o 
  11   9   6      315.89      225.02    138.27 o 
  12   9   6      560.70      455.62    191.63 o 
  -9  10   6       99.09      -66.04    151.10 o 
  -8  10   6        3.12     -204.38    136.26 o 
  -7  10   6     1525.48     2082.20    257.05 o 
  -6  10   6     1267.00     1329.27    200.90 o 
  -4  10   6      244.42       -8.51    112.12 o 
  -3  10   6     3063.19     3438.43    287.05 o 
  -2  10   6      911.22      972.79    150.49 o 
  -1  10   6      232.87       93.28     55.66 o 
   0  10   6      362.32      380.35     72.54 o 
   1  10   6      480.79      336.09     50.15 o 
   2  10   6        6.43      -45.22     30.15 o 
   3  10   6     1635.73     1856.91    100.88 o 
   4  10   6      186.55       62.23     42.23 o 
   5  10   6      250.13      235.70     64.78 o 
   6  10   6     1718.90     1387.25    146.95 o 
   7  10   6     6341.68     7058.90    478.68 o 
   8  10   6      491.72      409.53    128.52 o 
   9  10   6        0.03     -122.96     83.05 o 
  10  10   6     1259.15     1482.85    232.90 o 
  11  10   6      710.42      757.81    197.04 o 
  -8  11   6       49.19     -171.83    123.11 o 
  -7  11   6      557.54      764.31    185.44 o 
  -6  11   6      193.71      181.73    139.81 o 
  -5  11   6       16.35     -140.36     93.57 o 
  -4  11   6      241.51      -11.75    125.58 o 
  -3  11   6     3816.57     4874.30    368.87 o 
  -2  11   6     1316.17     1227.19    184.82 o 
  -1  11   6      181.48       -0.02     63.46 o 
   0  11   6      765.20      871.82    104.28 o 
   1  11   6     4532.01     4800.16    186.91 o 
   2  11   6      296.27      396.47     60.59 o 
   3  11   6      535.96      581.93     67.54 o 
   4  11   6      114.99       13.72     43.30 o 
   5  11   6      230.62      213.23     68.28 o 
   6  11   6      455.55      463.19     92.81 o 
   7  11   6     2157.60     2125.51    241.89 o 
   8  11   6      259.83       84.60    102.54 o 
   9  11   6        0.51     -140.59     93.72 o 
  10  11   6     1791.98     1988.94    264.01 o 
  11  11   6     1781.24     2234.55    285.66 o 
  -7  12   6       79.84     -145.54    126.36 o 
  -6  12   6        5.22      -88.47    124.50 o 
  -5  12   6      415.44      407.83    161.31 o 
  -4  12   6       10.29     -132.08     88.93 o 
  -3  12   6     1958.98     2279.55    247.30 o 
  -2  12   6      203.28       59.23    108.72 o 
  -1  12   6      559.65      439.50     98.97 o 
   0  12   6     1173.53      971.78    118.04 o 
   1  12   6     4455.68     5549.66    265.46 o 
   2  12   6      946.69      781.17    106.35 o 
   3  12   6        1.23      -29.03     49.90 o 
   4  12   6      732.68      818.95    100.53 o 
   5  12   6     2295.38     2354.95    221.40 o 
   6  12   6       45.54      -64.80     96.66 o 
   7  12   6      941.21      761.06    169.51 o 
   8  12   6        0.41      -79.34     96.97 o 
   9  12   6       25.03       26.29    109.19 o 
  10  12   6      906.61     1006.81    216.66 o 
  -6  13   6      210.15       82.59    163.79 o 
  -5  13   6     1430.66     1351.54    207.09 o 
  -4  13   6      117.11       28.15    128.98 o 
  -3  13   6      176.78      153.42    135.79 o 
  -2  13   6        0.54     -148.71     99.14 o 
  -1  13   6      164.73       28.17     76.25 o 
   0  13   6      466.37      448.23     98.94 o 
   1  13   6     2390.93     2503.20    170.49 o 
   2  13   6      428.56      362.86     93.05 o 
   3  13   6       37.35      -39.28    104.09 o 
   4  13   6     1685.90     1234.00    179.87 o 
   5  13   6     3109.74     3163.13    201.36 o 
   6  13   6        1.89     -128.37     88.93 o 
   7  13   6      193.01      133.78    111.20 o 
   8  13   6      334.03      324.00    146.46 o 
   9  13   6      359.61      274.97    150.49 o 
  -5  14   6     1117.07     1555.27    269.11 o 
  -4  14   6      347.61      194.10    166.57 o 
  -3  14   6       11.90     -106.41    122.96 o 
  -2  14   6      246.50      256.96     95.70 o 
  -1  14   6      816.49      816.47    122.25 o 
   0  14   6       27.26      -90.23     76.33 o 
   1  14   6     1025.93     1025.81    130.29 o 
   2  14   6        1.72     -107.49    104.40 o 
   3  14   6        5.20     -160.07    106.72 o 
   4  14   6     1022.89      979.44    180.49 o 
   5  14   6     1589.16     1776.90    211.89 o 
  -3  15   6        7.12      -85.53    128.83 o 
  -2  15   6      815.45     1011.41    139.85 o 
  -1  15   6      963.74     1213.40    150.72 o 
   0  15   6       85.38       -7.79     90.98 o 
   1  15   6        0.35     -180.72    120.48 o 
   2  15   6      177.67       13.92    123.57 o 
   3  15   6      158.20      -46.24    137.18 o 
   4  15   6      339.26      539.44    155.43 o 
  -3 -12   7      881.85      972.17    217.59 o 
  -2 -12   7      150.76       82.74    152.03 o 
  -1 -12   7       29.90       15.16    142.28 o 
   0 -12   7      123.72      104.86    136.41 o 
   1 -12   7      494.06      502.32    170.90 o 
   2 -12   7       14.28     -183.27    130.38 o 
   3 -12   7      295.29      130.53    143.37 o 
   4 -12   7       12.34     -168.89    112.59 o 
   5 -12   7        6.57     -116.24     77.50 o 
   6 -12   7      645.09      868.24    195.96 o 
  -5 -11   7        4.32     -169.82    145.38 o 
  -4 -11   7      245.52       62.02    161.47 o 
  -3 -11   7      889.42     1103.62    215.58 o 
  -2 -11   7      110.36       61.86    134.40 o 
  -1 -11   7       18.66       22.58    121.56 o 
   0 -11   7      825.48      976.96    189.00 o 
   1 -11   7     1402.06     1464.91    227.80 o 
   2 -11   7       42.13     -129.92     86.61 o 
   3 -11   7       38.30     -101.77    100.84 o 
   4 -11   7      234.07       98.16     82.52 o 
   5 -11   7      271.94      196.43     87.79 o 
   6 -11   7      304.11      297.91     98.03 o 
   7 -11   7      710.92     1031.22    138.75 o 
   8 -11   7       14.19      -95.91    133.16 o 
  -6 -10   7       70.03       93.72    151.56 o 
  -5 -10   7      375.67      333.59    167.34 o 
  -4 -10   7       16.57     -133.32    130.38 o 
  -3 -10   7      311.85      318.74    145.85 o 
  -2 -10   7        1.52      -37.27     87.38 o 
  -1 -10   7        5.99     -151.95    101.30 o 
   0 -10   7     1069.21     1146.15    195.34 o 
   1 -10   7     2051.06     2037.04    231.22 o 
   2 -10   7      228.94      -40.06    119.55 o 
   3 -10   7       54.82      -40.47     61.98 o 
   4 -10   7     1536.23     1566.87    137.28 o 
   5 -10   7     1044.40     1128.56    129.76 o 
   6 -10   7       57.75      -66.35     71.38 o 
   7 -10   7      259.85       63.94     75.39 o 
   8 -10   7       58.57      -63.43     80.92 o 
   9 -10   7        0.29      -47.94    108.26 o 
  -7  -9   7       12.51     -252.87    168.58 o 
  -6  -9   7      393.05      304.98    200.90 o 
  -5  -9   7      956.36     1276.53    235.07 o 
  -4  -9   7       37.30       94.49    123.88 o 
  -3  -9   7        3.48       -3.09    101.30 o 
  -2  -9   7      711.12      675.84    143.83 o 
  -1  -9   7      204.95       70.06     97.74 o 
   0  -9   7      813.11      691.30    166.57 o 
   1  -9   7     1908.54     1674.21    201.99 o 
   2  -9   7      213.00       81.43     63.09 o 
   3  -9   7       30.00       26.36     61.20 o 
   4  -9   7     2317.62     2635.49    168.58 o 
   5  -9   7     1890.77     2037.42    151.44 o 
   6  -9   7        0.25      -82.78     65.34 o 
   7  -9   7       21.53      -87.87     58.58 o 
   8  -9   7      846.18      934.55    127.82 o 
   9  -9   7      261.51      377.82    141.36 o 
  10  -9   7      271.67      129.45    141.20 o 
  -8  -8   7       55.96     -180.80    161.00 o 
  -7  -8   7        3.11      -71.76    176.78 o 
  -6  -8   7      610.67      776.99    216.82 o 
  -5  -8   7     1663.26     2079.88    267.10 o 
  -4  -8   7      212.47       36.34    130.53 o 
  -3  -8   7       11.48      -80.61     96.12 o 
  -2  -8   7     1233.87     1415.41    189.92 o 
  -1  -8   7     1113.55     1112.12    176.16 o 
   0  -8   7       71.17     -130.84     87.23 o 
   1  -8   7      336.28      259.17     74.46 o 
   2  -8   7       48.97      -17.11     49.59 o 
   3  -8   7       31.20      -24.05     48.61 o 
   4  -8   7     1878.61     1872.99    140.36 o 
   5  -8   7     1858.94     1853.57    139.82 o 
   6  -8   7       30.90      -53.57     51.81 o 
   7  -8   7      340.35      298.83     80.26 o 
   8  -8   7     1676.34     1622.48    349.17 o 
   9  -8   7      789.28      849.37    162.09 o 
  10  -8   7       11.39     -151.72    101.15 o 
  11  -8   7       21.84      -62.02    121.41 o 
  -9  -7   7       36.13     -195.96    184.20 o 
  -8  -7   7        5.79     -231.99    173.22 o 
  -7  -7   7      117.56      -63.10    161.31 o 
  -6  -7   7      404.54      -37.58    157.45 o 
  -5  -7   7      519.97      379.21    166.72 o 
  -4  -7   7        9.44     -106.25    116.15 o 
  -3  -7   7      272.44      256.88    122.34 o 
  -2  -7   7     2280.31     2273.98    215.75 o 
  -1  -7   7     2972.44     3076.65    172.50 o 
   0  -7   7      203.87      127.72     53.18 o 
   1  -7   7       81.84      -61.37     40.91 o 
   2  -7   7     1072.26      964.11     91.44 o 
   3  -7   7       13.29      -42.53     42.96 o 
   4  -7   7      496.06      334.78     73.94 o 
   5  -7   7      103.07       31.44     54.88 o 
   6  -7   7       11.80      -47.73     46.57 o 
   7  -7   7      204.88      142.47     62.93 o 
   8  -7   7     2447.56     2677.60    195.26 o 
   9  -7   7     1322.31     1479.13    193.02 o 
  10  -7   7        8.41     -109.50     73.00 o 
  11  -7   7      175.22       48.72    125.73 o 
  12  -7   7     1351.29     1936.36    243.28 o 
  -9  -6   7       12.76     -181.42    176.93 o 
  -8  -6   7      543.22      518.10    211.27 o 
  -7  -6   7      769.33      858.03    193.79 o 
  -6  -6   7       52.76      -87.38    141.05 o 
  -5  -6   7      353.60       75.01    122.95 o 
  -4  -6   7       17.53       26.45    108.26 o 
  -3  -6   7      241.03      242.34    103.62 o 
  -2  -6   7     2615.62     3048.68    246.68 o 
  -1  -6   7     3461.68     3696.78    176.18 o 
   0  -6   7      193.84      104.83     36.44 o 
   1  -6   7       58.79      -16.31     33.96 o 
   2  -6   7     4199.46     4082.74    193.84 o 
   3  -6   7     2219.73     2274.76    135.01 o 
   4  -6   7       75.00      -49.12     42.38 o 
   5  -6   7       12.65      -76.56     51.04 o 
   6  -6   7      538.69      463.70     70.76 o 
   7  -6   7      128.68      145.05     61.71 o 
   8  -6   7      769.32      654.36    117.92 o 
   9  -6   7        3.38     -118.08     78.72 o 
  10  -6   7      171.07      231.20    105.63 o 
  11  -6   7     1469.05     1631.37    207.71 o 
  12  -6   7     1981.67     2252.80    254.57 o 
 -10  -5   7      115.87      -50.42    192.86 o 
  -9  -5   7       59.55      -69.60    147.70 o 
  -8  -5   7     1378.82     1467.53    250.54 o 
  -7  -5   7     1126.97     1304.37    226.10 o 
  -6  -5   7       86.74      158.84    135.79 o 
  -5  -5   7       57.96     -103.00     99.29 o 
  -4  -5   7      690.43      673.98    135.79 o 
  -3  -5   7      258.58       23.35     85.06 o 
  -2  -5   7     1456.32     1388.61     96.71 o 
  -1  -5   7     1371.34     1145.58     89.68 o 
   0  -5   7      128.90       55.13     35.94 o 
   1  -5   7      211.81      178.88     38.37 o 
   2  -5   7     5986.43     6462.51    266.52 o 
   3  -5   7     1977.12     2258.58    128.66 o 
   4  -5   7      423.62      247.33     53.55 o 
   5  -5   7     1878.21     1462.16    103.48 o 
   6  -5   7     2251.57     2087.09    127.72 o 
   7  -5   7      413.56      402.72     70.78 o 
   8  -5   7     1058.26      998.86    106.01 o 
   9  -5   7       19.13      -92.33     61.56 o 
  10  -5   7      405.37      459.48    124.35 o 
  11  -5   7      811.56      886.33    161.93 o 
  12  -5   7     2061.47     2310.48    250.40 o 
  13  -5   7      166.27      143.68    123.11 o 
 -10  -4   7        2.87     -196.96    131.31 o 
  -9  -4   7        5.75     -184.67    141.36 o 
  -8  -4   7     1514.47     1815.10    251.32 o 
  -7  -4   7     1258.75     1130.06    197.66 o 
  -6  -4   7        0.31      -16.39     87.07 o 
  -5  -4   7      632.18      648.46    136.26 o 
  -4  -4   7     4345.77     4478.37    317.21 o 
  -3  -4   7     2380.14     2519.43    215.29 o 
  -2  -4   7      429.14      358.18     95.89 o 
  -1  -4   7       22.50      -13.92     30.69 o 
   0  -4   7     1965.20     1864.77    104.72 o 
   1  -4   7      114.59        5.55     34.85 o 
   2  -4   7     4251.03     3630.74    212.20 o 
   3  -4   7     2490.30     2113.83    118.14 o 
   4  -4   7      323.72      335.86     54.39 o 
   5  -4   7     4275.36     4332.73    193.35 o 
   6  -4   7     7880.96     8337.34    497.31 o 
   7  -4   7     1287.55      976.68     90.33 o 
   8  -4   7       83.67      -15.93     56.92 o 
   9  -4   7      437.88      346.58    106.87 o 
  10  -4   7     1784.99     1969.15    208.48 o 
  11  -4   7       42.26      -28.77     91.10 o 
  12  -4   7      802.67      926.24    188.38 o 
  13  -4   7       11.17     -150.18    112.13 o 
 -11  -3   7        0.16     -225.73    150.49 o 
 -10  -3   7      279.08      193.64    161.78 o 
  -9  -3   7      120.60       72.07    144.45 o 
  -8  -3   7     1165.09     1385.87    218.98 o 
  -7  -3   7     1453.09     1204.77    180.49 o 
  -6  -3   7       36.50      -60.01     85.99 o 
  -5  -3   7      247.60      130.53     96.04 o 
  -4  -3   7     6933.61     7463.03    457.95 o 
  -3  -3   7     5039.26     5218.83    225.56 o 
  -2  -3   7        0.12      -22.87     25.17 o 
  -1  -3   7     2364.28     2584.54    128.01 o 
   0  -3   7     5542.06     5483.98    314.89 o 
   1  -3   7       10.25      -38.05     38.20 o 
   2  -3   7      320.73      123.40     41.37 o 
   3  -3   7       86.15       85.18     36.25 o 
   4  -3   7       24.73      -17.41     27.36 o 
   5  -3   7     4675.88     4273.21    186.24 o 
   6  -3   7    13797.66    12960.96    384.42 o 
   7  -3   7     1799.32     1685.26     85.75 o 
   8  -3   7        4.33      -30.93     57.69 o 
   9  -3   7     2001.94     1844.95    191.47 o 
  10  -3   7     4489.90     4953.65    352.78 o 
  11  -3   7       73.68      -30.16     93.26 o 
  12  -3   7      188.33       -0.15    113.67 o 
  13  -3   7      330.25      121.71    127.13 o 
  14  -3   7      375.26      406.59    145.54 o 
 -11  -2   7       58.01     -147.55    126.36 o 
 -10  -2   7      897.01      958.25    206.63 o 
  -9  -2   7      529.00      669.96    174.92 o 
  -8  -2   7      103.01      123.88    103.93 o 
  -7  -2   7        9.73     -109.50     73.00 o 
  -6  -2   7      504.02      388.49    109.35 o 
  -5  -2   7       60.67      113.21     74.23 o 
  -4  -2   7     3195.54     3265.65    162.04 o 
  -3  -2   7     2008.07     2210.59    122.52 o 
  -2  -2   7      269.30      209.74     59.01 o 
  -1  -2   7      347.53      291.21     63.72 o 
   0  -2   7    28265.95    30073.42   1452.73 o 
   1  -2   7     7104.17     7998.15    432.12 o 
   2  -2   7      285.66      172.76     56.30 o 
   3  -2   7     3211.35     3552.92    156.31 o 
   4  -2   7     2918.45     3328.28    149.74 o 
   5  -2   7      529.79      837.83     53.41 o 
   6  -2   7     2981.54     3198.22    120.79 o 
   7  -2   7       53.24       24.39     30.33 o 
   8  -2   7        2.98        8.14     36.33 o 
   9  -2   7     3097.80     3186.30    174.92 o 
  10  -2   7     5386.18     5872.64    393.46 o 
  11  -2   7      288.30      298.02    110.74 o 
  12  -2   7       34.24      -88.31     84.91 o 
  13  -2   7     1084.49      963.04    180.64 o 
  14  -2   7      968.82     1255.03    205.70 o 
 -11  -1   7       35.43      -53.05    127.75 o 
 -10  -1   7     1042.97     1189.30    210.65 o 
  -9  -1   7     1168.82     1136.10    179.41 o 
  -8  -1   7       43.29      -95.27     89.08 o 
  -7  -1   7      282.69       94.19     96.51 o 
  -6  -1   7     3074.10     2803.39    234.16 o 
  -5  -1   7     1487.31     1242.97    119.94 o 
  -4  -1   7      608.31      533.70     62.62 o 
  -3  -1   7       46.84      -47.30     59.70 o 
  -2  -1   7      155.23      112.90     53.20 o 
  -1  -1   7     2275.50     2579.10    119.61 o 
   0  -1   7    12048.00    13190.44    668.91 o 
   1  -1   7     2796.64     3123.23    202.92 o 
   2  -1   7     2880.95     3350.89    213.28 o 
   3  -1   7    16609.63    16915.34    587.35 o 
   4  -1   7    15142.13    16580.02    473.59 o 
   5  -1   7     1236.05     1137.69     59.25 o 
   6  -1   7     3773.89     3744.82    172.01 o 
   7  -1   7      694.91      705.08     69.77 o 
   8  -1   7     3000.86     2779.32    310.71 o 
   9  -1   7     1492.29     1432.91    142.39 o 
  10  -1   7     2272.01     1905.32    280.40 o 
  11  -1   7       27.77      -60.02     46.52 o 
  12  -1   7       24.55      -87.69     83.21 o 
  13  -1   7     1696.98     1889.50    223.18 o 
  14  -1   7     2243.84     2448.44    261.22 o 
 -11   0   7        5.02     -195.11    130.07 o 
 -10   0   7      905.06      896.23    173.53 o 
  -9   0   7      689.45      573.78    136.72 o 
  -8   0   7        9.88      -70.53     71.76 o 
  -7   0   7     1026.31      998.00    152.19 o 
  -6   0   7     5214.30     5617.44    247.54 o 
  -5   0   7     2898.77     3365.07    166.18 o 
  -4   0   7       14.07      -14.81     30.77 o 
  -3   0   7      178.36      173.22     60.94 o 
  -2   0   7      809.10      620.33     83.98 o 
  -1   0   7       75.67       61.00     34.43 o 
   0   0   7     1890.09     1740.25    122.18 o 
   1   0   7      689.37      763.69     82.90 o 
   2   0   7      160.07      306.68     63.10 o 
   3   0   7     9492.04     9418.72    500.33 o 
   4   0   7     8751.23    10458.33    308.10 o 
   5   0   7      406.75      355.48     33.08 o 
   6   0   7        0.91      -29.71     25.43 o 
   7   0   7     4603.60     4192.91    194.61 o 
   8   0   7     5441.97     6314.48    273.02 o 
   9   0   7       35.35      -24.52     45.05 o 
  10   0   7      114.47       -5.51     57.23 o 
  11   0   7      570.04      520.31     86.65 o 
  12   0   7        5.81      -30.05     62.01 o 
  13   0   7     1713.89     1541.88    149.72 o 
 -11   1   7      179.92       -2.78    117.07 o 
 -10   1   7      447.37      315.65    124.81 o 
  -9   1   7      255.41      105.48     90.78 o 
  -8   1   7      212.89      229.50     89.24 o 
  -7   1   7      269.02      363.87    125.35 o 
  -6   1   7     3642.60     3543.80    376.06 o 
  -5   1   7     2877.34     2657.64    255.27 o 
  -4   1   7      281.94      268.63     51.91 o 
  -3   1   7     2077.35     2394.62    181.57 o 
  -2   1   7    11368.08    12609.69    651.90 o 
  -1   1   7     1290.02     1016.71    100.53 o 
   0   1   7      281.91      205.40     35.49 o 
   1   1   7     1355.48      988.72     93.57 o 
   2   1   7      424.94      620.64     79.19 o 
   3   1   7       61.99      192.03     33.42 o 
   4   1   7     6833.06     6461.78    257.19 o 
   5   1   7      197.37      172.71     37.67 o 
   6   1   7      364.36      521.74     58.97 o 
   7   1   7     7853.54     7697.94    314.25 o 
   8   1   7     6092.31     6219.19    270.76 o 
   9   1   7       52.21      -20.69     38.96 o 
  10   1   7      112.83      -67.06     44.71 o 
  11   1   7     2266.69     2284.10    157.73 o 
  12   1   7      149.67      131.89     69.66 o 
  13   1   7      603.50      444.02    133.47 o 
  14   1   7      114.64        2.94    118.16 o 
 -11   2   7      374.01      290.90    148.78 o 
 -10   2   7       20.55      -98.21    103.00 o 
  -9   2   7      137.37       47.02     99.13 o 
  -8   2   7      568.14      399.17     98.67 o 
  -7   2   7       11.74        1.18     45.18 o 
  -6   2   7     1948.91     1503.03    109.51 o 
  -5   2   7      745.55      741.06     80.69 o 
  -3   2   7     4101.17     3374.40    236.94 o 
  -2   2   7    14288.08    15895.00    810.27 o 
  -1   2   7     1557.71     1470.16    127.90 o 
   0   2   7       55.16      427.47     72.07 o 
   1   2   7     6663.36     5937.97    224.40 o 
   2   2   7     1509.85     1770.25    135.33 o 
   3   2   7       43.20       -9.23     19.53 o 
   4   2   7     2971.28     3339.54    152.61 o 
   5   2   7      860.62      858.39     68.23 o 
   6   2   7       87.68       39.30     73.54 o 
   7   2   7     5526.32     5900.66    254.85 o 
   8   2   7     4096.00     4075.40    197.64 o 
   9   2   7       41.37       28.64     37.91 o 
  10   2   7      114.13      -32.75     47.89 o 
  11   2   7     5136.90     5254.47    261.51 o 
  12   2   7     2062.24     2164.02    245.29 o 
  13   2   7      193.26       13.76    117.85 o 
  14   2   7        2.49     -167.27    111.51 o 
 -11   3   7      384.70      287.19    144.14 o 
 -10   3   7       21.80      -81.35     97.90 o 
  -9   3   7      885.01      958.71    147.70 o 
  -8   3   7     2293.67     2046.90    139.97 o 
  -7   3   7      152.15       78.18     49.55 o 
  -6   3   7      764.27      527.05     74.93 o 
  -5   3   7       76.63       19.46     39.41 o 
  -4   3   7      355.06      159.15     83.52 o 
  -3   3   7      701.19      869.17    124.35 o 
  -2   3   7     3890.03     3838.38    252.10 o 
  -1   3   7      534.45      604.71     81.04 o 
   0   3   7      628.22      231.36     60.63 o 
   1   3   7     6067.31     7553.50    415.11 o 
   2   3   7    12518.52    11880.10    355.11 o 
   3   3   7      113.98      167.50     44.54 o 
   4   3   7        1.08      -19.18     20.54 o 
   5   3   7     5958.67     6537.29    267.18 o 
   6   3   7     2987.01     3034.09    155.94 o 
   7   3   7     1813.87     2040.85    211.73 o 
   8   3   7     1569.96     1493.44    108.59 o 
   9   3   7        6.04       -4.51     42.45 o 
  10   3   7      273.94      142.56     59.32 o 
  11   3   7     4092.58     4086.76    220.02 o 
  12   3   7     1812.93     1935.43    239.26 o 
  13   3   7       41.75      -96.82     92.64 o 
  14   3   7      273.62      189.77    137.03 o 
 -11   4   7      114.05      165.02    129.92 o 
 -10   4   7       40.92      -44.54     96.35 o 
  -9   4   7     1005.57     1039.04    155.58 o 
  -8   4   7     3234.35     3638.41    199.90 o 
  -7   4   7      352.46      374.49     98.91 o 
  -6   4   7       20.05      -17.38     43.91 o 
  -5   4   7     2144.08     1662.36    114.43 o 
  -4   4   7     2239.05     2382.71    203.22 o 
  -3   4   7      391.71      402.57     90.94 o 
  -2   4   7     1301.61      753.48    107.80 o 
  -1   4   7     1580.80     1196.26    118.63 o 
   0   4   7      529.85      381.22     80.11 o 
   1   4   7     9925.40     9168.94    491.36 o 
   2   4   7    14063.12    14241.33    517.44 o 
   3   4   7      170.67      207.79     69.06 o 
   4   4   7     1009.61     1001.26     61.27 o 
   5   4   7    11326.17    11808.97    445.84 o 
   6   4   7     7140.43     8191.42    331.04 o 
   7   4   7      826.76      787.11     78.21 o 
   8   4   7      329.66      352.50    101.84 o 
   9   4   7     1010.85     1085.23     96.10 o 
  10   4   7       49.17      -51.48     51.17 o 
  11   4   7     2132.30     1785.10    222.71 o 
  12   4   7      778.41      571.15    161.47 o 
  13   4   7      170.55      134.09    114.91 o 
  14   4   7      161.25      -72.54    113.52 o 
 -11   5   7        5.87      -84.45    117.08 o 
 -10   5   7       61.06       12.52     70.64 o 
  -9   5   7      507.11      411.56     85.77 o 
  -8   5   7     1581.07     1218.34    119.12 o 
  -7   5   7      137.05       35.11     52.95 o 
  -6   5   7        0.11      -68.08     67.97 o 
  -5   5   7     3181.25     3283.15    269.11 o 
  -4   5   7     6554.59     6557.64    407.84 o 
  -3   5   7       17.19      -70.53     47.02 o 
  -2   5   7       47.48      -31.24     47.64 o 
  -1   5   7     4726.71     5406.65    331.90 o 
   0   5   7     3320.71     2679.35    195.80 o 
   1   5   7     5348.67     5039.17    304.22 o 
   2   5   7    11752.00    12795.88    471.01 o 
   3   5   7      657.48      705.80    111.27 o 
   4   5   7       14.94      -23.81     20.67 o 
   5   5   7    11724.90    13300.22    331.44 o 
   6   5   7     5862.05     5597.55    223.67 o 
   7   5   7       15.47      -43.75     29.17 o 
   8   5   7       20.98      -16.36     41.29 o 
   9   5   7     3182.07     3005.27    225.34 o 
  10   5   7      637.05      690.84    152.81 o 
  11   5   7      457.71      365.91    150.64 o 
  12   5   7        0.11       -3.56    115.37 o 
  13   5   7      650.53      626.21    177.71 o 
  14   5   7       37.25     -139.97    136.57 o 
 -10   6   7      614.83      294.77    138.58 o 
  -9   6   7       13.04      -92.47     61.65 o 
  -8   6   7      758.87      588.12     94.21 o 
  -7   6   7       21.54      -64.75     49.55 o 
  -6   6   7        1.27     -120.17     80.11 o 
  -5   6   7     2954.22     3646.45    292.46 o 
  -4   6   7     4951.36     4096.20    300.82 o 
  -3   6   7        5.38      -93.72     62.48 o 
  -2   6   7       85.58      111.35     79.34 o 
  -1   6   7     9458.81     9339.53    521.36 o 
   0   6   7     3334.47     3238.76    226.58 o 
   1   6   7        4.95      -53.13     35.42 o 
   2   6   7       71.95      108.87     34.90 o 
   3   6   7      569.66      528.93     45.00 o 
   4   6   7      204.68       51.85     47.89 o 
   5   6   7     6070.71     6477.77    211.91 o 
   6   6   7     3029.99     3620.06    114.44 o 
   7   6   7      520.49      408.08     48.57 o 
   8   6   7       74.80       57.55     34.93 o 
   9   6   7    11162.54    12838.12    751.34 o 
  10   6   7     3017.71     2805.09    266.79 o 
  11   6   7      332.20       45.47    104.55 o 
  12   6   7      225.02      112.74    120.17 o 
  13   6   7     1082.13     1350.30    235.53 o 
 -10   7   7      882.60     1114.75    210.80 o 
  -9   7   7       42.21        2.63    120.17 o 
  -8   7   7       32.47      -46.84     62.91 o 
  -7   7   7      472.52      444.18     84.97 o 
  -6   7   7      443.30      315.02     73.65 o 
  -5   7   7      842.50     1130.37    171.98 o 
  -4   7   7     1661.54     1829.18    190.23 o 
  -3   7   7        0.18      -84.60     64.34 o 
  -2   7   7       80.20      -11.29     73.00 o 
  -1   7   7     9347.16    10523.31    586.63 o 
   0   7   7     6327.34     7370.23    428.72 o 
   1   7   7      116.35       96.51     36.19 o 
   2   7   7      188.15       58.84     30.00 o 
   3   7   7     5961.62     6049.56    202.88 o 
   4   7   7      838.46      719.65     57.82 o 
   5   7   7     2885.49     2737.28    113.66 o 
   6   7   7       66.18        5.44     38.91 o 
   7   7   7        3.42      -18.12     42.45 o 
   8   7   7     1213.89     1054.84     91.41 o 
   9   7   7     1170.12     1029.70    183.89 o 
  10   7   7      294.15       79.80    104.39 o 
  11   7   7        0.83     -143.60     95.74 o 
  12   7   7     1123.99      766.01    188.84 o 
  13   7   7     3016.46     3499.37    352.78 o 
 -10   8   7      938.31     1114.44    222.85 o 
  -9   8   7      195.53       -9.74    142.59 o 
  -8   8   7       56.46     -153.89    115.69 o 
  -7   8   7     1444.58     1823.61    230.45 o 
  -6   8   7     2279.16     2115.82    170.82 o 
  -5   8   7       33.41      -55.99     81.97 o 
  -4   8   7      320.65      108.88     87.69 o 
  -3   8   7      318.20      286.57    111.82 o 
  -1   8   7     4247.33     4070.22    285.81 o 
   0   8   7     3200.90     3424.82    253.34 o 
   1   8   7        0.59      -37.58     25.05 o 
   2   8   7     1614.12     1268.02     77.02 o 
   3   8   7     5000.21     5379.02    189.26 o 
   4   8   7      987.33      992.50     69.06 o 
   5   8   7       25.61      -25.17     26.28 o 
   6   8   7      889.48      858.42     84.17 o 
   7   8   7     3455.56     3508.90    183.93 o 
   8   8   7        1.43     -113.68     75.78 o 
   9   8   7     1012.06      759.97    173.84 o 
  10   8   7        8.35      -54.75     98.36 o 
  11   8   7      161.14       20.42    120.48 o 
  12   8   7     1228.01     1267.40    234.61 o 
  13   8   7     2235.37     2530.72    309.32 o 
  -9   9   7       30.05      -50.88    156.52 o 
  -8   9   7      161.66      -48.41    144.30 o 
  -7   9   7     1793.89     2059.62    243.90 o 
  -6   9   7     1673.47     2353.33    261.84 o 
  -5   9   7       36.77      -61.25    106.87 o 
  -4   9   7       82.76      -14.38     96.20 o 
  -3   9   7     1946.39     1512.99    178.17 o 
  -2   9   7      652.20      670.73    130.69 o 
  -1   9   7      885.50      931.49    139.81 o 
   0   9   7     1248.69     1421.29    161.93 o 
   1   9   7     1006.13     1034.79     73.21 o 
   2   9   7      245.42      244.96     47.66 o 
   3   9   7     5144.60     5484.43    195.71 o 
   4   9   7     1025.86      988.15     71.81 o 
   5   9   7      293.68      379.44     51.63 o 
   6   9   7     3107.62     2834.85    164.60 o 
   7   9   7     5549.07     5854.86    409.70 o 
   8   9   7      131.87      168.27    104.09 o 
   9   9   7       91.28       53.20    112.28 o 
  10   9   7      480.35      469.07    142.29 o 
  11   9   7      375.98      337.76    154.04 o 
  12   9   7      428.59      364.68    163.17 o 
  -9  10   7      164.01      201.06    178.02 o 
  -8  10   7        8.89     -197.43    131.62 o 
  -7  10   7     1519.16     1987.55    257.51 o 
  -6  10   7     1535.04     1724.01    238.33 o 
  -4  10   7      182.35     -135.79     99.14 o 
  -3  10   7     3109.25     2786.69    251.94 o 
  -2  10   7      904.00      810.08    155.90 o 
  -1  10   7      366.96      289.97    111.67 o 
   0  10   7      793.65      843.26     93.10 o 
   1  10   7      441.47      355.30     53.97 o 
   2  10   7       37.93      -33.45     34.18 o 
   3  10   7     1977.33     2068.09    106.43 o 
   4  10   7       38.19        3.08     36.92 o 
   5  10   7      470.03      399.62     60.83 o 
   6  10   7     1763.93     1343.03    193.33 o 
   7  10   7     5901.67     6135.88    436.30 o 
   8  10   7      477.00      457.16    142.91 o 
   9  10   7        2.48     -115.30     76.87 o 
  10  10   7     1443.13     1530.47    230.58 o 
  11  10   7      947.27      792.45    187.14 o 
  -8  11   7       86.03      -97.28    157.29 o 
  -7  11   7      318.84      399.78    183.74 o 
  -6  11   7      123.81      -65.58    144.45 o 
  -5  11   7       39.98     -123.88    123.11 o 
  -4  11   7      154.06     -128.99    116.92 o 
  -3  11   7     3546.55     4124.97    337.32 o 
  -2  11   7     1407.56     1554.04    205.39 o 
  -1  11   7      694.28      533.72    145.69 o 
   0  11   7      620.74      583.76     95.41 o 
   1  11   7     6476.64     6988.75    248.59 o 
   2  11   7      618.58      710.64     71.51 o 
   3  11   7      145.55      118.12     46.53 o 
   4  11   7      563.15      546.13     69.77 o 
   5  11   7      455.85      440.50     84.43 o 
   6  11   7      559.59      366.22    132.54 o 
   7  11   7     1594.93     1927.54    230.75 o 
   8  11   7      155.12      101.76     95.58 o 
   9  11   7       26.94     -134.25    105.32 o 
  10  11   7     1695.85     1790.82    240.03 o 
  11  11   7     1858.37     2371.73    295.56 o 
  -7  12   7       63.13     -189.31    135.48 o 
  -6  12   7        6.56     -178.63    119.09 o 
  -5  12   7      636.00      349.67    154.82 o 
  -4  12   7        0.70      -85.37     96.51 o 
  -3  12   7     1106.00     1251.01    208.02 o 
  -2  12   7       44.85      -97.44    111.67 o 
  -1  12   7      181.03      -26.29     92.49 o 
   0  12   7     1312.40     1226.92    125.10 o 
   1  12   7     3591.82     4175.36    221.10 o 
   2  12   7      707.08      630.81     75.39 o 
   3  12   7       12.61      -57.70     49.46 o 
   4  12   7     1315.22     1262.98    120.23 o 
   5  12   7     3851.69     3429.59    200.41 o 
   6  12   7       20.97        1.86     94.19 o 
   7  12   7      914.65      914.64    174.92 o 
   8  12   7       21.74       -3.40    109.50 o 
   9  12   7       79.34      -68.36    118.32 o 
  10  12   7      710.54      880.30    201.37 o 
  -6  13   7      225.06      204.93    150.49 o 
  -5  13   7     1259.79     1827.01    246.68 o 
  -4  13   7      244.68      256.88    139.50 o 
  -3  13   7       57.19       76.24    132.54 o 
  -2  13   7        2.62     -119.40     83.05 o 
  -1  13   7      332.42      187.45    130.22 o 
   0  13   7      287.36      148.79     86.16 o 
   1  13   7     2203.52     2018.13    221.86 o 
   2  13   7      108.31      -30.73     71.08 o 
   3  13   7        1.30     -126.90     84.60 o 
   4  13   7     2012.99     1648.38    199.20 o 
   5  13   7     2859.39     2996.10    282.41 o 
   6  13   7       14.21       26.45    107.79 o 
   7  13   7      136.38       96.51    112.59 o 
   8  13   7      540.91      544.70    156.67 o 
   9  13   7      419.40      334.21    159.92 o 
  -4  14   7      281.00      130.84    158.06 o 
  -3  14   7       34.06      -93.42    132.70 o 
  -2  14   7      384.95      529.54    165.49 o 
  -1  14   7      735.35      834.37    183.58 o 
   0  14   7        5.40     -109.90     73.27 o 
   1  14   7      646.64      740.96    118.94 o 
   2  14   7       16.56     -107.80     99.76 o 
   3  14   7       66.85     -150.56    100.38 o 
   4  14   7      760.26      689.91    157.91 o 
   7  14   7       17.77        3.25    107.79 o 
  -2  15   7      792.24      909.69    206.63 o 
  -1  15   7     1024.17     1261.41    145.82 o 
   0  15   7      102.97       23.23     89.83 o 
   1  15   7        9.26     -147.55    109.96 o 
   2  15   7      330.95      226.87    143.22 o 
   3  15   7      281.79      232.90    136.72 o 
   4  15   7      237.57      195.80    131.62 o 
  -1 -12   8       15.84      154.66    155.74 o 
   0 -12   8      147.76      210.65    147.24 o 
   1 -12   8      445.21      477.42    156.67 o 
   2 -12   8        1.60     -153.27    126.98 o 
   3 -12   8      148.75       66.04    149.55 o 
   4 -12   8        0.80     -199.05    132.70 o 
   5 -12   8        0.11     -128.27     85.52 o 
  -3 -11   8      611.84      741.11    198.59 o 
  -2 -11   8      141.93       11.44    138.88 o 
  -1 -11   8        0.37     -171.44    114.29 o 
   0 -11   8      470.50      421.59    154.20 o 
   1 -11   8     1246.17     1355.87    218.98 o 
   2 -11   8       61.93     -163.32    126.82 o 
   3 -11   8        5.80     -170.28    113.52 o 
   4 -11   8      316.77      274.03     95.65 o 
   5 -11   8      268.22      236.27     93.20 o 
   6 -11   8      188.89      245.48    101.06 o 
   7 -11   8      468.75      487.61    163.47 o 
  -5 -10   8      275.93      352.61    157.14 o 
  -4 -10   8        0.81      -54.90    142.29 o 
  -3 -10   8      199.15      144.29    115.84 o 
  -2 -10   8        0.88      -96.35    112.44 o 
  -1 -10   8        0.64     -173.53    117.85 o 
   0 -10   8      776.13      756.88    185.13 o 
   1 -10   8     1576.30     1181.10    195.34 o 
   2 -10   8      213.71      151.87    128.21 o 
   3 -10   8       88.51       27.81     65.45 o 
   4 -10   8     1338.65     1508.94    137.42 o 
   5 -10   8      900.14      950.14    160.61 o 
   6 -10   8       32.02      -94.04    125.82 o 
   7 -10   8      125.20       22.57     83.72 o 
   8 -10   8      139.42      111.04    133.31 o 
   9 -10   8       15.48      -87.23    116.31 o 
  -6  -9   8      354.04      394.68    200.90 o 
  -4  -9   8      162.66      227.80    145.07 o 
  -3  -9   8       50.91       20.57     97.12 o 
  -2  -9   8      116.19       60.16    119.24 o 
  -1  -9   8      360.52      204.77    130.69 o 
   0  -9   8      289.62      126.04    111.35 o 
   1  -9   8      930.99      912.93    176.31 o 
   2  -9   8       90.33      -54.60     52.86 o 
   3  -9   8       22.25       23.41     60.99 o 
   4  -9   8     1714.30     2046.15    152.33 o 
   5  -9   8     1544.57     1767.03    202.45 o 
   6  -9   8        1.46      -87.83     65.22 o 
   7  -9   8       47.40      -94.02     74.52 o 
   8  -9   8     1035.62     1265.55    205.39 o 
   9  -9   8      265.98      229.04    137.96 o 
  10  -9   8      155.61      126.20    136.41 o 
  -7  -8   8        3.90     -255.66    170.44 o 
  -6  -8   8      383.35      617.55    204.46 o 
  -5  -8   8     1284.22     1743.50    259.21 o 
  -4  -8   8      354.24      234.45    170.28 o 
  -2  -8   8     1049.69     1251.16    189.15 o 
  -1  -8   8     1380.13     1269.88    188.07 o 
   0  -8   8        0.18      -61.09     90.63 o 
   1  -8   8       50.99       22.27     91.25 o 
   2  -8   8       70.01       -9.90     65.73 o 
   3  -8   8        2.01      -60.69     71.84 o 
   4  -8   8     1139.78     1182.69    115.58 o 
   5  -8   8     1083.60     1098.32    120.62 o 
   6  -8   8        4.56      -80.41     53.61 o 
   7  -8   8      268.97      212.75     82.22 o 
   8  -8   8     2061.71     2653.83    259.52 o 
   9  -8   8     1040.02     1271.11    177.86 o 
  10  -8   8        3.33     -124.35    102.70 o 
  11  -8   8       30.85     -176.78    117.85 o 
  -8  -7   8       37.26       12.99    180.49 o 
  -7  -7   8      138.29       42.22    171.67 o 
  -6  -7   8      106.16      -24.13    160.07 o 
  -5  -7   8      685.77      527.69    180.03 o 
  -4  -7   8      277.16       63.56    130.99 o 
  -3  -7   8      271.22       38.05    127.28 o 
  -2  -7   8     1655.30     1606.00    187.45 o 
  -1  -7   8     1876.92     1987.71    206.63 o 
   0  -7   8      142.14      116.61     87.38 o 
   1  -7   8      132.40       53.06     55.86 o 
   2  -7   8     1150.32     1162.60    103.08 o 
   3  -7   8      103.95       46.59     54.07 o 
   4  -7   8      328.97      150.81     65.42 o 
   5  -7   8       76.42      -74.63     49.75 o 
   6  -7   8      259.59      279.53     75.02 o 
   7  -7   8      121.47       -0.86     64.39 o 
   8  -7   8     2524.31     2270.58    225.96 o 
   9  -7   8      915.67     1089.39    184.36 o 
  10  -7   8        2.68      -97.59     96.51 o 
  11  -7   8      263.98      252.24    141.21 o 
  12  -7   8     1155.38     1388.19    204.00 o 
  -9  -6   8       38.21     -229.21    183.27 o 
  -8  -6   8      495.77      615.23    200.60 o 
  -7  -6   8      731.88     1036.35    231.20 o 
  -6  -6   8        0.98      -75.94    135.02 o 
  -5  -6   8      279.17        0.00    138.11 o 
  -4  -6   8       68.67      167.50    123.73 o 
  -3  -6   8       14.27       29.54     92.02 o 
  -2  -6   8     1626.14     1692.46    180.64 o 
  -1  -6   8     2076.08     2026.06    185.75 o 
   0  -6   8      177.78       98.18     42.29 o 
   1  -6   8       98.40       28.09     45.41 o 
   2  -6   8     3703.55     4023.88    240.96 o 
   3  -6   8     2377.04     2617.21    251.94 o 
   4  -6   8       35.16      -49.25     43.38 o 
   5  -6   8       85.56      -42.09     76.79 o 
   6  -6   8     1761.83     1779.51    156.05 o 
   7  -6   8       32.72      -39.60     52.87 o 
   8  -6   8      458.82      254.09    112.75 o 
   9  -6   8        1.16     -127.90     87.23 o 
  10  -6   8       33.15       56.45    101.92 o 
  11  -6   8     1253.95     1578.78    208.95 o 
  12  -6   8     1838.67     1851.30    234.62 o 
  -9  -5   8       47.38      -15.16    183.43 o 
  -8  -5   8      950.65     1124.81    233.52 o 
  -7  -5   8     1035.07     1398.56    216.82 o 
  -6  -5   8       70.36      -44.39    111.36 o 
  -5  -5   8       48.84     -128.99     85.99 o 
  -4  -5   8     1113.14     1256.89    176.93 o 
  -3  -5   8      450.67      249.14    103.78 o 
  -2  -5   8     1107.70     1074.23    147.24 o 
  -1  -5   8      519.07      523.14     68.67 o 
   0  -5   8      223.82      228.96     49.01 o 
   1  -5   8      130.75       80.99     37.33 o 
   2  -5   8     4569.93     4664.25    212.82 o 
   3  -5   8     1873.39     1631.25    154.99 o 
   4  -5   8       58.91      -42.18     41.22 o 
   5  -5   8     1633.40     1348.44    101.83 o 
   6  -5   8     5995.31     5868.08    354.17 o 
   7  -5   8     2068.62     2186.39    146.46 o 
   8  -5   8      600.12      617.39    140.59 o 
   9  -5   8       52.15      -18.10     91.25 o 
  10  -5   8      470.05      437.68    132.08 o 
  11  -5   8      370.27      334.52    138.27 o 
  12  -5   8     1416.87     1651.32    218.69 o 
  13  -5   8      110.24      -22.74    107.49 o 
 -10  -4   8       12.69     -112.13    149.40 o 
  -9  -4   8        0.10     -186.75    124.50 o 
  -8  -4   8      905.54     1221.16    212.97 o 
  -7  -4   8      993.95     1001.09    196.73 o 
  -6  -4   8        4.95      -27.53    105.48 o 
  -5  -4   8       76.48       29.54     91.09 o 
  -4  -4   8     3726.99     3285.93    270.81 o 
  -3  -4   8     2372.06     2616.40    229.67 o 
  -2  -4   8       88.77       51.35     71.30 o 
  -1  -4   8       57.57       36.58     39.18 o 
   0  -4   8     1726.31     1827.10    114.60 o 
   1  -4   8      130.66       39.90     50.11 o 
   2  -4   8     2452.06     2291.63    127.35 o 
   3  -4   8     1405.20     1402.67     98.59 o 
   4  -4   8      228.81      183.75     49.44 o 
   5  -4   8     1426.59     1332.48     97.68 o 
   6  -4   8     7394.76     6522.33    271.72 o 
   7  -4   8     1022.18     1178.54    145.22 o 
   8  -4   8       27.17      -97.67     65.11 o 
   9  -4   8      690.51      583.83    127.44 o 
  10  -4   8     1787.48     1545.31    180.64 o 
  11  -4   8        0.04     -100.38     88.62 o 
  12  -4   8      450.29      368.85    153.42 o 
  13  -4   8        6.42     -143.99    111.05 o 
 -10  -3   8      305.56      238.94    186.83 o 
  -9  -3   8      145.51      -59.70    141.52 o 
  -8  -3   8      443.07      446.18    151.41 o 
  -7  -3   8      486.51      372.56    146.00 o 
  -6  -3   8      119.61       99.75     96.04 o 
  -5  -3   8        1.67      -54.13     71.45 o 
  -4  -3   8     4633.39     5064.54    346.29 o 
  -3  -3   8     3038.55     3603.61    272.20 o 
  -2  -3   8        0.72      -17.43     31.71 o 
  -1  -3   8     2137.00     2377.75    128.28 o 
   0  -3   8     6412.56     6796.59    384.64 o 
   1  -3   8      105.93      104.55     61.24 o 
   2  -3   8      643.94      633.41     66.67 o 
   3  -3   8      156.55      185.54     43.49 o 
   4  -3   8     3184.53     2906.19    166.96 o 
   5  -3   8       57.03      144.28     46.49 o 
   6  -3   8     6922.19     6236.84    205.37 o 
   7  -3   8     1107.45     1110.91     83.64 o 
   8  -3   8      130.26       15.00     65.57 o 
   9  -3   8     2209.95     2517.73    228.90 o 
  10  -3   8     4122.40     4504.66    335.46 o 
  11  -3   8      126.59      158.22    107.80 o 
  12  -3   8       80.30     -153.11    102.08 o 
  13  -3   8      611.36      367.31    152.34 o 
 -10  -2   8      694.26      565.27    194.25 o 
  -9  -2   8      490.55      552.28    159.61 o 
  -8  -2   8       21.11      -70.99    110.43 o 
  -7  -2   8        8.25     -138.58     95.89 o 
  -6  -2   8      644.76      455.93    124.97 o 
  -5  -2   8       30.94       32.94     82.90 o 
  -4  -2   8     1750.82     1697.56    171.21 o 
  -3  -2   8     1061.37      925.87     83.21 o 
  -2  -2   8      154.52      146.95     83.29 o 
   0  -2   8    20350.93    22795.53   1124.08 o 
   1  -2   8     7335.23     7703.83    427.64 o 
   2  -2   8      518.26      485.93     85.06 o 
   3  -2   8     1624.82     1446.64     90.20 o 
   4  -2   8     3609.14     3398.39    155.21 o 
   5  -2   8      499.59      287.21     49.78 o 
   6  -2   8     2670.14     2376.11    100.40 o 
   7  -2   8       36.40       11.13     42.69 o 
   8  -2   8       31.51       11.88     35.69 o 
   9  -2   8     2435.33     2887.37    166.70 o 
  10  -2   8     4112.17     3806.68    292.77 o 
  11  -2   8      237.49      105.63     86.76 o 
  13  -2   8     1268.97     1337.16    197.19 o 
  14  -2   8     1089.94     1285.19    211.89 o 
 -10  -1   8      807.83      854.01    200.29 o 
  -9  -1   8      823.07      785.34    178.94 o 
  -8  -1   8       44.49      -48.10     84.45 o 
  -7  -1   8       36.44      -62.64     78.88 o 
  -6  -1   8     2918.95     2583.46    236.32 o 
  -5  -1   8     1721.50     1696.63    174.30 o 
  -4  -1   8      264.95      148.73     47.57 o 
  -3  -1   8       68.73      -41.86     64.57 o 
  -2  -1   8        1.66      -28.15     46.55 o 
  -1  -1   8     2670.92     2891.33    138.27 o 
   0  -1   8     5093.69     4662.88    284.42 o 
   1  -1   8     1433.73     1275.14    120.95 o 
   2  -1   8      257.93      126.97     55.21 o 
   3  -1   8     3718.71     3412.29    152.56 o 
   4  -1   8    10687.09    11901.54    473.19 o 
   5  -1   8       31.14      107.28     27.36 o 
   6  -1   8     1101.06     1328.61     67.77 o 
   7  -1   8     1388.09     1299.70     95.87 o 
   8  -1   8     2866.74     3143.19    167.21 o 
   9  -1   8      920.92      930.43    115.84 o 
  10  -1   8     1203.89     1054.12    110.04 o 
  11  -1   8       17.26      -21.78     54.33 o 
  12  -1   8       11.71     -134.86     92.02 o 
  13  -1   8     1914.20     2189.39    243.90 o 
  14  -1   8     2149.56     2593.82    276.69 o 
 -11   0   8       15.78      -72.54    128.21 o 
 -10   0   8      599.52      621.57    178.02 o 
  -9   0   8      447.62      280.23    135.95 o 
  -8   0   8        6.32      -12.06     95.42 o 
  -7   0   8      612.58      444.17    119.24 o 
  -6   0   8     3888.75     4649.58    328.96 o 
  -5   0   8     2336.03     2537.79    147.50 o 
  -4   0   8      175.09      186.03     92.40 o 
  -3   0   8      178.25      316.73     80.27 o 
  -2   0   8     2301.62     2121.95    169.66 o 
  -1   0   8      378.80      252.42     51.98 o 
   0   0   8     2556.66     2660.22    153.97 o 
   1   0   8      223.24      193.17     57.22 o 
   2   0   8      198.87      120.48     51.81 o 
   3   0   8     8121.05     9218.43    502.03 o 
   4   0   8    11338.84    11456.31    337.20 o 
   5   0   8       56.53       24.59     18.64 o 
   6   0   8      370.85      292.84     51.90 o 
   7   0   8     4738.88     4867.14    220.04 o 
   8   0   8     4974.61     5113.58    234.25 o 
   9   0   8        0.33      -61.20     40.80 o 
  10   0   8        3.36      -66.06     44.04 o 
  11   0   8     1028.67      977.09    107.93 o 
  12   0   8       36.77      -65.60     63.95 o 
  13   0   8     1675.07     1621.78    213.90 o 
 -11   1   8      210.94      273.27    159.61 o 
 -10   1   8       98.42     -105.94    117.39 o 
  -9   1   8      169.28       15.78    103.77 o 
  -8   1   8      253.44      231.98    107.33 o 
  -7   1   8       51.08      -16.55     66.20 o 
  -6   1   8     2595.89     2580.08    150.17 o 
  -5   1   8     1522.33     1624.68    119.01 o 
  -4   1   8      410.85      331.97     61.32 o 
  -3   1   8     3200.67     3180.76    229.21 o 
  -2   1   8    10860.05    11071.89    590.96 o 
  -1   1   8      559.22      505.73     91.25 o 
   0   1   8      139.04       98.30     37.50 o 
   1   1   8     1412.98     1528.61    118.78 o 
   2   1   8     3300.28     2672.24    187.91 o 
   3   1   8     2955.69     2230.37    169.66 o 
   4   1   8     4439.84     4868.42    158.01 o 
   5   1   8       65.96      -35.09     25.00 o 
   6   1   8      175.79       56.43     59.70 o 
   7   1   8     8174.04     8067.13    329.65 o 
   8   1   8     5541.76     5869.59    261.48 o 
   9   1   8       59.13       35.04     52.43 o 
  10   1   8      144.55       17.95     53.15 o 
  11   1   8     3225.64     3373.02    197.10 o 
  12   1   8      484.20      594.35     97.40 o 
  13   1   8      681.05      485.72    103.95 o 
  14   1   8      116.29        4.79    113.83 o 
 -11   2   8      243.49      227.34    146.46 o 
 -10   2   8       36.87       70.52    119.24 o 
  -9   2   8      376.30      366.53    116.77 o 
  -8   2   8      612.57      484.54    121.87 o 
  -7   2   8        0.70      -72.21     52.82 o 
  -6   2   8     1008.54      801.00     89.94 o 
  -5   2   8      328.84      151.59     55.48 o 
  -4   2   8       65.07      -80.73     53.82 o 
  -3   2   8     1540.68     1531.70    157.29 o 
  -2   2   8    12900.84    14479.08    753.97 o 
  -1   2   8     1256.48     1360.66    132.24 o 
   0   2   8       17.31      -37.12     29.85 o 
   1   2   8     5581.97     5188.24    205.99 o 
   3   2   8        3.30        0.31     27.53 o 
   4   2   8     1992.81     1821.92    107.72 o 
   5   2   8     1572.78     1618.25    101.52 o 
   6   2   8      518.20      395.46     62.20 o 
   7   2   8     3857.76     4343.45    206.03 o 
   8   2   8     3052.62     3245.96    173.06 o 
   9   2   8       30.53      -20.70     40.49 o 
  10   2   8      274.77      176.66     62.76 o 
  11   2   8     5234.59     5337.57    264.31 o 
  12   2   8     2069.31     2268.16    166.28 o 
  13   2   8       58.70      -65.27     85.68 o 
  14   2   8       54.20      -32.48    114.29 o 
 -11   3   8      249.00      100.53    135.01 o 
 -10   3   8        0.97      -41.76     88.31 o 
  -9   3   8      647.32      562.49    135.95 o 
  -8   3   8     2351.29     2123.49    145.38 o 
  -7   3   8      234.95      254.57     66.23 o 
  -6   3   8      173.19       40.89     50.03 o 
  -5   3   8      374.14      242.07     62.57 o 
  -4   3   8      454.65      168.43     92.02 o 
  -3   3   8     1098.66      848.90    131.31 o 
  -2   3   8     2399.84     2106.49    177.55 o 
  -1   3   8       10.29      -20.11     41.91 o 
   0   3   8      947.49      589.55     94.03 o 
   1   3   8     9523.09     8688.87    476.36 o 
   2   3   8     9671.36    11727.96    412.55 o 
   3   3   8      905.74      560.49     53.60 o 
   4   3   8      107.49      187.44     40.73 o 
   5   3   8     8033.59     8101.87    323.32 o 
   6   3   8     3935.39     4038.46    192.36 o 
   7   3   8     1202.87     1187.23    100.47 o 
   8   3   8     1065.76     1223.34    101.24 o 
   9   3   8      209.20      219.81     59.70 o 
  10   3   8      190.66      123.89     61.52 o 
  11   3   8     4333.89     4815.19    251.86 o 
  12   3   8     1752.95     1689.21    209.57 o 
  13   3   8       24.03     -100.38     98.36 o 
  14   3   8      323.13      164.10    141.21 o 
 -10   4   8       18.92       47.79     88.31 o 
  -9   4   8      789.77      746.52    145.23 o 
  -8   4   8     2077.48     2284.44    263.70 o 
  -7   4   8      307.33      246.12     66.91 o 
  -6   4   8        1.16      -67.84     45.22 o 
  -5   4   8     1667.47     1774.43    190.08 o 
  -4   4   8     4196.12     4621.43    322.93 o 
  -3   4   8        9.85      -23.66     53.20 o 
  -2   4   8      414.79      386.64     85.53 o 
  -1   4   8      608.92      460.26     88.78 o 
   0   4   8      272.24      206.01     66.97 o 
   1   4   8     6754.54     6757.31    387.89 o 
   2   4   8    15766.10    15981.26    950.24 o 
   3   4   8        5.34      -35.94     23.96 o 
   4   4   8      433.27      362.63     91.81 o 
   5   4   8    11789.64    12638.34    477.48 o 
   6   4   8     8031.91     8380.72    339.48 o 
   7   4   8      335.33      235.96     72.45 o 
   8   4   8       13.38       13.21     38.84 o 
   9   4   8     1408.32     1299.66    110.27 o 
  10   4   8       82.96       26.33     56.83 o 
  11   4   8     1656.57     1459.96    201.21 o 
  12   4   8      401.57      495.67    147.55 o 
  13   4   8      264.04      249.14    134.25 o 
  14   4   8       98.06      -75.78    110.43 o 
 -10   5   8      108.52       16.55    101.15 o 
  -9   5   8      194.41      158.71     78.09 o 
  -8   5   8      998.43     1028.98    118.63 o 
  -7   5   8       79.98      -57.23     57.92 o 
  -6   5   8        7.47      -73.79     49.20 o 
  -5   5   8     3320.89     3506.33    286.43 o 
  -4   5   8     5833.22     6865.57    433.67 o 
  -3   5   8        2.43      -93.49     62.33 o 
  -2   5   8       65.73      -75.17     51.04 o 
  -1   5   8     3026.59     2414.26    192.09 o 
   0   5   8     1062.04     1002.64    125.28 o 
   1   5   8     1158.87     1560.53    145.38 o 
   2   5   8     6569.70     5330.37    253.88 o 
   3   5   8      567.16      528.06     59.15 o 
   4   5   8       88.18        4.43     33.84 o 
   5   5   8     8930.29     9977.37    304.51 o 
   6   5   8     5113.87     5221.36    344.43 o 
   7   5   8       40.07      -46.39     30.93 o 
   8   5   8        3.23      -40.61     52.82 o 
   9   5   8     5591.76     5642.45    266.09 o 
  10   5   8     1205.21     1249.46    194.56 o 
  11   5   8      786.70      724.87    160.69 o 
  12   5   8        4.90      -26.91    103.31 o 
  13   5   8      763.35      716.67    180.64 o 
  14   5   8       33.15      -81.35    117.39 o 
 -10   6   8      582.72      458.29    104.20 o 
  -9   6   8        0.01      -77.74     69.83 o 
  -8   6   8      370.05      219.67    106.79 o 
  -7   6   8       40.32       -9.15     61.31 o 
  -6   6   8       29.27      -77.56     51.71 o 
  -5   6   8     1249.86     1190.38    186.37 o 
  -4   6   8     2542.16     3069.72    261.07 o 
  -3   6   8      262.06      192.09     94.81 o 
  -2   6   8     1026.13     1009.91    147.86 o 
  -1   6   8     8314.11     7010.02    417.12 o 
   0   6   8     3438.84     3496.12    246.68 o 
   1   6   8        2.86      -43.61     40.52 o 
   2   6   8      677.52      545.22     58.17 o 
   3   6   8      972.38      996.96     80.50 o 
   4   6   8        1.78      -70.06     46.71 o 
   5   6   8     5085.65     5030.64    148.31 o 
   6   6   8     1866.14     2093.91     97.52 o 
   7   6   8      430.50      382.19     47.86 o 
   8   6   8      337.47      270.75     50.65 o 
   9   6   8     8563.06     9632.30    601.01 o 
  10   6   8     2632.47     2744.93    272.98 o 
  11   6   8      119.54      -49.96     91.25 o 
  12   6   8      332.95      227.34    124.19 o 
  13   6   8     1355.75     1551.87    245.14 o 
 -10   7   8      766.16      780.54    197.35 o 
  -9   7   8       86.31      -50.88    121.41 o 
  -8   7   8        0.04      -94.13     62.75 o 
  -7   7   8      697.03      740.79    100.14 o 
  -6   7   8      855.43      903.49    108.66 o 
  -5   7   8      364.09      371.48    119.40 o 
  -4   7   8     1300.35     1231.37    177.71 o 
  -3   7   8      112.03      -79.81     75.78 o 
  -2   7   8      853.22      797.87    143.68 o 
  -1   7   8     7033.84     8557.25    498.01 o 
   0   7   8     6286.95     6334.93    387.43 o 
   1   7   8      118.17       58.92     60.47 o 
   2   7   8      631.36      588.75     68.72 o 
   3   7   8     5601.32     5416.58    311.49 o 
   4   7   8     1229.34     1361.25     78.04 o 
   5   7   8     1493.82     1467.92     77.47 o 
   6   7   8        0.05      -16.57     31.85 o 
   7   7   8        6.67      -21.88     41.05 o 
   8   7   8     1250.91     1000.65     75.46 o 
   9   7   8     1283.81     1024.14    173.99 o 
  10   7   8      281.38      179.41    107.95 o 
  11   7   8        5.85     -125.43    100.84 o 
  12   7   8     1342.47     1315.97    226.25 o 
  13   7   8     2942.24     3195.92    323.86 o 
  -9   8   8      151.74       26.91    143.83 o 
  -8   8   8       89.92      -46.86    115.22 o 
  -7   8   8     1132.14     1195.49    219.60 o 
  -6   8   8     1613.72     1619.93    136.60 o 
  -5   8   8        4.46      -89.70    100.84 o 
  -4   8   8        9.60      -21.19     76.71 o 
  -3   8   8      655.80      541.30    122.65 o 
  -2   8   8        0.86      -78.57     70.06 o 
  -1   8   8     4444.67     3820.60    281.17 o 
   0   8   8     2034.48     2353.02    204.46 o 
   1   8   8       15.61      -72.15     48.10 o 
   2   8   8      987.74      743.81     79.21 o 
   3   8   8     5095.94     5525.68    194.83 o 
   4   8   8     1144.13      973.31     66.13 o 
   5   8   8       15.60      -26.49     37.34 o 
   6   8   8      749.38      810.09     84.67 o 
   7   8   8     3753.94     3612.33    193.31 o 
   8   8   8      122.13      -86.61     96.66 o 
   9   8   8      586.53      529.70    137.34 o 
  10   8   8       24.53     -118.08     78.72 o 
  11   8   8      136.79       49.34    127.75 o 
  12   8   8      951.46     1135.94    225.79 o 
  13   8   8     1936.02     1840.47    257.51 o 
  -9   9   8        0.06     -197.89    131.93 o 
  -8   9   8       83.13      -38.36    144.30 o 
  -7   9   8     1570.46     1920.89    253.80 o 
  -6   9   8     1435.79     1656.58    233.69 o 
  -5   9   8       50.35      -50.88     98.52 o 
  -4   9   8      555.88      633.32    146.62 o 
  -3   9   8     2633.47     2411.94    231.53 o 
  -2   9   8      948.99      610.74    128.83 o 
  -1   9   8      177.14      179.72     95.58 o 
   0   9   8      344.87      280.39    104.09 o 
   1   9   8      568.84      654.50    124.04 o 
   2   9   8       93.06        3.75     34.80 o 
   3   9   8     4208.74     4456.97    169.44 o 
   4   9   8      765.32      768.12     65.35 o 
   5   9   8       76.79       46.65     68.74 o 
   6   9   8     2746.65     2489.01    154.88 o 
   7   9   8     6409.73     6587.18    453.62 o 
   8   9   8      665.95      366.84    137.96 o 
   9   9   8        0.88      -84.29     70.37 o 
  10   9   8      721.01      914.79    177.71 o 
  11   9   8      328.09      243.27    148.63 o 
  12   9   8      297.65      113.52    165.33 o 
  -8  10   8       25.36      -26.91    125.43 o 
  -7  10   8     1092.29     1628.58    246.99 o 
  -6  10   8      930.09     1231.52    218.37 o 
  -5  10   8       22.04      -94.03    129.14 o 
  -4  10   8      265.50      210.34    124.66 o 
  -3  10   8     3684.58     4811.98    366.70 o 
  -2  10   8      805.24      898.55    169.66 o 
  -1  10   8      234.18      217.13    108.26 o 
   0  10   8      901.56      951.45    151.88 o 
   1  10   8     1374.05     1613.12    178.94 o 
   2  10   8        1.23      -49.61     33.07 o 
   3  10   8     2123.53     2218.95    111.33 o 
   4  10   8       65.57       30.75     40.24 o 
   5  10   8      213.24      171.20     67.04 o 
   6  10   8     1000.87      972.79    171.06 o 
   7  10   8     3550.24     4047.33    335.00 o 
   8  10   8      495.82      367.00    136.10 o 
   9  10   8        1.43     -100.84     93.26 o 
  10  10   8     1582.88     1492.43    212.35 o 
  11  10   8     1315.09     1659.98    248.85 o 
  -7  11   8      153.74      246.21    177.09 o 
  -6  11   8        7.34     -138.58    129.14 o 
  -5  11   8       91.26      -10.52    118.00 o 
  -4  11   8       71.47      -89.70    121.87 o 
  -3  11   8     2938.88     3332.18    303.60 o 
  -2  11   8     1260.85     1646.68    214.05 o 
  -1  11   8      851.91      857.41    171.83 o 
   0  11   8      553.31      394.53    132.39 o 
   1  11   8     6448.12     7749.91    332.39 o 
   2  11   8      642.95      684.21     72.40 o 
   3  11   8       91.47      -30.83     40.28 o 
   4  11   8      573.27      523.53     68.78 o 
   5  11   8      818.50      881.64    106.11 o 
   6  11   8      125.68      157.45    118.32 o 
   7  11   8      932.07     1043.31    169.04 o 
   8  11   8       34.85     -115.84     91.25 o 
   9  11   8       27.39      -84.75    113.06 o 
  10  11   8     1467.59     1665.39    245.76 o 
  11  11   8     1847.81     1886.09    255.35 o 
  -6  12   8       25.65      -93.42    141.98 o 
  -5  12   8      819.23      781.63    201.52 o 
  -4  12   8       10.39     -135.48    120.64 o 
  -3  12   8      450.66      534.96    161.78 o 
  -2  12   8        7.82     -125.43    110.27 o 
  -1  12   8       88.64      -53.36     92.02 o 
   0  12   8     1126.42     1322.00    192.09 o 
   1  12   8     3140.26     3322.10    194.82 o 
   2  12   8      705.80      691.21     77.26 o 
   3  12   8        0.94      -63.38     42.25 o 
   4  12   8     1413.78     1419.49    201.87 o 
   5  12   8     3637.40     3826.94    320.77 o 
   6  12   8        6.71     -103.62     92.80 o 
   7  12   8      568.68      510.83    141.67 o 
   8  12   8      106.56        9.28    112.43 o 
   9  12   8      184.87       28.30    123.26 o 
  10  12   8      656.09      682.18    197.97 o 
  -5  13   8     1015.96     1314.73    230.43 o 
  -4  13   8      350.07      474.33    175.70 o 
  -3  13   8        4.64     -164.25    118.47 o 
  -2  13   8       12.51     -137.80    112.75 o 
  -1  13   8      508.75      567.75    164.10 o 
   0  13   8      143.03      127.44    134.40 o 
   1  13   8     2072.14     2257.19    166.17 o 
   2  13   8       67.13      -85.07     73.88 o 
   3  13   8        0.19      -94.39     62.93 o 
   4  13   8     1517.11     1183.11    182.65 o 
   5  13   8     2072.02     1952.91    234.16 o 
   6  13   8       11.69      -55.68     90.79 o 
   7  13   8       53.35       53.98    107.95 o 
   8  13   8      749.40      760.13    175.70 o 
   9  13   8      412.85      408.75    152.96 o 
  -4  14   8      226.35      240.64    173.07 o 
  -3  14   8       33.45     -191.39    127.60 o 
  -2  14   8      558.09      612.13    182.65 o 
  -1  14   8      753.37      682.03    184.05 o 
   0  14   8        2.36     -134.25    108.88 o 
   1  14   8      287.34      393.62     99.18 o 
   2  14   8       30.50      -78.70     72.56 o 
   3  14   8       83.73      -14.07    101.92 o 
   7  14   8        5.76     -109.35    102.85 o 
  -1  15   8     1040.22     1290.45    222.85 o 
   0  15   8      129.77       84.60    137.33 o 
   1  15   8       14.70     -116.96     77.97 o 
   2  15   8      358.33      470.62    153.11 o 
   3  15   8      376.49      378.75    140.74 o 
  -2 -11   9       89.29      163.32    157.75 o 
  -1 -11   9       10.65       21.34    141.20 o 
   0 -11   9      433.72      375.50    157.91 o 
   1 -11   9      826.60      728.42    173.38 o 
   2 -11   9       56.48     -188.84    125.89 o 
   3 -11   9        7.69     -108.42    112.13 o 
   4 -11   9      410.60      354.62    145.07 o 
   5 -11   9      230.81      242.56     95.62 o 
   6 -11   9      121.84      116.09     97.85 o 
  -4 -10   9        0.50     -127.13    118.47 o 
  -3 -10   9       71.66       36.81    142.90 o 
  -2 -10   9       15.72        1.08    132.69 o 
  -1 -10   9        0.34     -181.88    121.25 o 
   0 -10   9      570.17      579.19    182.50 o 
   1 -10   9      981.76      979.90    200.44 o 
   2 -10   9      150.67      122.02    134.40 o 
   3 -10   9       88.57      134.71    125.43 o 
   4 -10   9     1096.11     1252.65    131.00 o 
   5 -10   9      730.60      783.12    120.49 o 
   6 -10   9       12.29      -96.90     79.11 o 
   7 -10   9       39.72      -55.91     84.26 o 
   8 -10   9      159.98      180.03    141.52 o 
  -4  -9   9      179.19      128.98    128.98 o 
  -3  -9   9        8.22       68.67    129.14 o 
  -2  -9   9      210.14      166.57    144.30 o 
  -1  -9   9      335.97       53.51    117.23 o 
   0  -9   9      182.87       16.39    129.29 o 
   1  -9   9      448.22      401.95    149.40 o 
   2  -9   9       39.64     -110.43     99.91 o 
   3  -9   9       19.77      -76.99     63.26 o 
   4  -9   9     1215.70     1386.50    132.73 o 
   5  -9   9     1239.82     1346.19    131.45 o 
   6  -9   9        7.97      -98.65     65.76 o 
   7  -9   9       79.73        0.15    109.03 o 
   8  -9   9      856.74      937.68    192.09 o 
   9  -9   9      239.16      225.02    139.20 o 
  -6  -8   9      240.40      126.36    180.34 o 
  -5  -8   9      803.61     1124.19    228.73 o 
  -2  -8   9      903.21     1128.67    199.98 o 
  -1  -8   9      893.89      945.88    167.96 o 
   0  -8   9       52.92     -149.09    100.53 o 
   1  -8   9       34.33     -112.13     81.35 o 
   2  -8   9      193.28       94.05     67.98 o 
   3  -8   9        0.49      -58.70     58.10 o 
   4  -8   9      731.36      587.98     97.92 o 
   5  -8   9      563.97      518.69     96.27 o 
   6  -8   9        3.28      -67.27     63.64 o 
   7  -8   9      183.04       31.70    101.30 o 
   8  -8   9     1548.34     2018.64    231.84 o 
   9  -8   9      954.89     1371.03    195.18 o 
  10  -8   9        1.04     -156.13    104.09 o 
  -7  -7   9      158.65       68.36    181.88 o 
  -6  -7   9       38.18      -50.57    161.78 o 
  -5  -7   9      417.99      233.21    165.95 o 
  -4  -7   9       67.90      -94.81    130.22 o 
  -3  -7   9      108.81      -27.07    115.53 o 
  -2  -7   9     1391.56     1719.21    198.28 o 
  -1  -7   9     1291.72     1501.24    187.60 o 
   0  -7   9      396.05      342.71    113.68 o 
   1  -7   9      167.22      133.06     61.09 o 
   2  -7   9     1080.11     1206.51    107.29 o 
   3  -7   9      335.45      316.77     75.12 o 
   4  -7   9      207.65       78.20     66.56 o 
   5  -7   9       44.68      -82.84     55.23 o 
   6  -7   9      316.10      337.56     79.16 o 
   7  -7   9       86.08       61.86     82.43 o 
   8  -7   9     1306.36     1093.41    176.47 o 
   9  -7   9      251.99      173.07    118.32 o 
  10  -7   9       36.57      -17.79    107.49 o 
  11  -7   9      450.57      561.87    173.22 o 
  -8  -6   9      427.44      615.54    221.92 o 
  -7  -6   9      616.11      654.96    195.65 o 
  -6  -6   9        9.86     -110.74    142.75 o 
  -5  -6   9       94.16     -153.11    131.62 o 
  -4  -6   9       70.76      -52.74    109.19 o 
  -3  -6   9        8.31     -151.49    100.99 o 
  -2  -6   9      538.35      500.16    132.24 o 
  -1  -6   9      232.67      -12.84     83.98 o 
   0  -6   9        0.12      -63.39     45.91 o 
   1  -6   9       89.10       24.00     48.78 o 
   2  -6   9     3219.67     3570.47    186.27 o 
   3  -6   9     1975.72     2075.55    136.61 o 
   4  -6   9        1.52      -72.92     48.61 o 
   5  -6   9      166.14       74.77     57.99 o 
   6  -6   9     1462.78     1540.95    121.99 o 
   7  -6   9      145.77      133.47     98.05 o 
   8  -6   9      201.26       85.99    109.80 o 
   9  -6   9        1.08     -136.41     90.94 o 
  10  -6   9       13.59      -49.18    101.92 o 
  11  -6   9      756.78      916.65    184.51 o 
  12  -6   9     1607.25     1733.91    221.01 o 
  -8  -5   9      684.85      959.49    238.32 o 
  -7  -5   9      782.94      778.53    205.85 o 
  -6  -5   9       36.69      -85.68    132.85 o 
  -5  -5   9       34.99     -118.32    113.68 o 
  -4  -5   9     1106.38     1188.83    187.29 o 
  -3  -5   9      152.58       16.08     89.55 o 
  -2  -5   9       54.22      -57.69     81.51 o 
  -1  -5   9       18.99      -72.61     48.41 o 
   0  -5   9      198.51      135.44     54.27 o 
   1  -5   9       33.18      -29.53     35.90 o 
   2  -5   9     3157.17     3332.41    172.42 o 
   3  -5   9     1486.42     1498.20    112.08 o 
   4  -5   9        4.09      -24.79     45.08 o 
   5  -5   9     1377.02     1097.55    100.77 o 
   6  -5   9     4811.86     4964.51    232.07 o 
   7  -5   9     1493.98     1771.64    182.35 o 
   8  -5   9      231.70      149.86    110.73 o 
   9  -5   9       10.45     -111.12     74.08 o 
  10  -5   9      777.96      731.83    150.33 o 
  11  -5   9       95.98      -10.52     95.11 o 
  12  -5   9      909.95     1062.65    207.09 o 
  -9  -4   9        7.35     -237.10    158.06 o 
  -8  -4   9      542.37      962.74    218.83 o 
  -7  -4   9      712.09      692.85    193.17 o 
  -6  -4   9        1.75      -42.69    112.13 o 
  -5  -4   9      345.61      292.76    130.07 o 
  -4  -4   9     2011.99     1967.91    207.56 o 
  -3  -4   9      244.66      152.34    101.92 o 
  -2  -4   9      261.54      187.76     89.55 o 
  -1  -4   9      192.60      131.90     51.65 o 
   0  -4   9     1728.06     1671.97    112.96 o 
   1  -4   9       32.31      -78.65     52.43 o 
   2  -4   9     1407.18     1201.14     95.36 o 
   3  -4   9      689.24      468.32     66.72 o 
   4  -4   9      233.57      154.53     52.83 o 
   5  -4   9      905.31      937.50     88.21 o 
   6  -4   9     5289.57     5788.04    376.60 o 
   7  -4   9     1196.37     1176.00    144.61 o 
   8  -4   9        2.19      -98.36     78.41 o 
   9  -4   9      378.24      192.71     97.75 o 
  10  -4   9     1506.45     1474.49    189.00 o 
  11  -4   9        4.95      -78.26     97.28 o 
  12  -4   9      285.03       86.61    116.92 o 
  13  -4   9       60.72      -16.55    125.89 o 
  -9  -3   9      151.54       90.94    161.31 o 
  -8  -3   9      166.49      152.95    136.25 o 
  -7  -3   9      305.54      269.40    143.53 o 
  -6  -3   9       66.03      -70.68     90.32 o 
  -5  -3   9      166.14      158.53    101.46 o 
  -4  -3   9     1339.86     1242.50    162.09 o 
  -3  -3   9      718.63      462.58    124.97 o 
  -2  -3   9        4.17      -32.86     38.80 o 
  -1  -3   9     1163.25     1297.78     98.51 o 
   0  -3   9     7076.69     7419.72    420.21 o 
   1  -3   9      565.62      631.47    107.95 o 
   2  -3   9      749.07      698.88    109.50 o 
   3  -3   9      278.32      278.56     53.26 o 
   4  -3   9     2303.21     1851.25    114.51 o 
   5  -3   9       79.26      -11.04     42.87 o 
   6  -3   9     3441.92     2976.77    238.33 o 
   7  -3   9     1039.74     1176.62    149.40 o 
   8  -3   9       26.57       43.30     73.00 o 
   9  -3   9     1373.62     1355.41    173.07 o 
  10  -3   9     3248.51     3061.37    261.38 o 
  11  -3   9      226.48      153.73    112.12 o 
  12  -3   9       38.27     -121.33     80.89 o 
  13  -3   9      765.25      863.75    190.70 o 
 -10  -2   9      532.13      589.86    195.03 o 
  -9  -2   9      419.06      493.82    158.68 o 
  -8  -2   9        2.25     -126.36    113.37 o 
  -6  -2   9      461.25      445.87    136.26 o 
  -5  -2   9       44.85      117.85     98.83 o 
  -4  -2   9     1707.39     1433.20    165.18 o 
  -3  -2   9      368.88      388.28     69.81 o 
  -2  -2   9       73.05      -18.52     54.96 o 
  -1  -2   9      403.38      537.38     90.17 o 
   0  -2   9    12553.38    13800.42    716.55 o 
   1  -2   9     5749.13     6140.83    362.99 o 
   2  -2   9       13.66       26.60     51.66 o 
   3  -2   9     1647.17     1376.94     93.06 o 
   4  -2   9     3025.55     3364.42    160.07 o 
   5  -2   9       95.24       20.62     39.22 o 
   6  -2   9      753.13      677.90     68.11 o 
   7  -2   9       60.64       45.55     38.11 o 
   8  -2   9       20.64      -54.45     37.23 o 
   9  -2   9     2237.28     1883.31    193.48 o 
  10  -2   9     3008.59     2865.72    259.99 o 
  11  -2   9      133.87       22.27    102.69 o 
  12  -2   9        1.57     -161.00    107.33 o 
  13  -2   9     1252.96     1357.11    205.85 o 
  14  -2   9     1298.35     1647.92    227.04 o 
 -10  -1   9      511.67      441.08    175.54 o 
  -9  -1   9      597.98      555.37    167.03 o 
  -8  -1   9       25.76     -104.40     92.95 o 
  -7  -1   9      234.68       60.93     93.26 o 
  -6  -1   9     1807.32     1857.95    209.88 o 
  -5  -1   9      832.24      501.24    112.90 o 
  -4  -1   9       39.65       20.52     45.66 o 
  -3  -1   9      135.08      151.57     51.87 o 
  -2  -1   9       51.61      -34.33     54.29 o 
  -1  -1   9     1614.20     1674.25    108.98 o 
   0  -1   9     2519.53     2195.11    178.48 o 
   1  -1   9      695.38      637.03     95.89 o 
   2  -1   9      228.38      238.63     68.67 o 
   3  -1   9     3847.89     3412.29    237.71 o 
   4  -1   9     6888.87     6976.33    273.70 o 
   5  -1   9     1217.75     1277.85     80.67 o 
   6  -1   9      271.60      101.93     38.70 o 
   7  -1   9      609.69      607.83     73.04 o 
   8  -1   9     1579.09     1550.31    116.70 o 
   9  -1   9      247.37      178.59     81.89 o 
  10  -1   9      491.79      551.89    101.23 o 
  11  -1   9      137.73       41.76     94.49 o 
  12  -1   9        5.29     -143.14     95.43 o 
  13  -1   9     1703.34     1756.64    226.58 o 
  14  -1   9     1844.74     2436.69    265.55 o 
 -10   0   9      349.61      247.29    150.64 o 
  -9   0   9      278.04       91.25    129.45 o 
  -8   0   9        5.58      -69.60    102.08 o 
  -7   0   9      485.91      349.83    111.51 o 
  -6   0   9     3298.47     3446.01    278.24 o 
  -5   0   9     1178.06     1072.69    100.17 o 
  -4   0   9      318.77      228.58     63.09 o 
  -3   0   9      559.38      679.40    109.81 o 
  -2   0   9     3524.60     3530.92    248.85 o 
  -1   0   9      712.18      655.10     78.87 o 
   0   0   9     1967.78     1836.62    140.82 o 
   1   0   9      120.01       81.19     54.90 o 
   2   0   9      449.33      268.17     66.20 o 
   3   0   9     1901.15     1621.31    146.15 o 
   4   0   9     2469.75     2580.96    124.96 o 
   5   0   9      753.42      767.33     71.59 o 
   6   0   9     3761.90     3701.44    178.85 o 
   7   0   9     6250.32     5760.67    253.26 o 
   8   0   9     5203.91     5129.69    238.43 o 
   9   0   9        2.20      -69.26     46.18 o 
  10   0   9       99.55       21.80     60.39 o 
  11   0   9     1524.53     1460.13    124.63 o 
  12   0   9        7.29      -41.89     65.87 o 
  13   0   9     1160.92     1365.61    215.27 o 
  14   0   9      512.94      624.51    180.95 o 
 -10   1   9       18.82      -17.79    127.13 o 
  -9   1   9       30.27     -100.07    105.79 o 
  -8   1   9      150.32      161.78    112.44 o 
  -7   1   9       25.79       73.00     83.98 o 
  -6   1   9     1501.08     1599.66    173.68 o 
  -5   1   9      721.15      575.36     82.91 o 
  -4   1   9      127.64       35.86     49.32 o 
  -3   1   9     2796.58     2927.89    227.66 o 
  -2   1   9     8655.83     9847.90    545.95 o 
  -1   1   9      478.54      341.94     89.55 o 
   0   1   9        8.93      -27.10     32.73 o 
   1   1   9     1836.05     1840.46    106.13 o 
   2   1   9     1622.43     1457.79    137.65 o 
   3   1   9        5.82      -48.02     32.01 o 
   4   1   9     1966.61     1830.72    109.11 o 
   5   1   9      185.20       46.82     46.32 o 
   6   1   9      583.27      467.41    118.78 o 
   7   1   9     5868.26     6633.06    328.04 o 
   8   1   9     4783.15     4903.40    232.45 o 
   9   1   9       55.93      -48.92     43.36 o 
  10   1   9      143.04       86.34     57.64 o 
  11   1   9     3711.74     3792.82    213.22 o 
  12   1   9     1153.42     1268.96    127.92 o 
  13   1   9      383.19      225.31     99.26 o 
 -10   2   9       65.86      -25.98    118.78 o 
  -9   2   9      401.10      339.62    119.55 o 
  -8   2   9      794.53      659.29    144.61 o 
  -7   2   9       18.19      -12.22     77.79 o 
  -6   2   9      369.00      219.42     65.88 o 
  -5   2   9       30.33      -65.12     43.42 o 
  -4   2   9      139.31      -85.06     64.03 o 
  -3   2   9      879.45      889.43    132.08 o 
  -2   2   9     9083.43     9369.53    526.78 o 
  -1   2   9     1060.64     1053.37    120.17 o 
   0   2   9       44.70       24.74     51.50 o 
   1   2   9     5265.92     5035.01    209.99 o 
   2   2   9     5131.63     5048.62    482.08 o 
   3   2   9      200.46      153.26     66.66 o 
   4   2   9      102.66        0.71     31.47 o 
   5   2   9     1836.24     2309.64    128.58 o 
   6   2   9     2407.40     1912.32    124.24 o 
   7   2   9     3349.32     3638.34    187.20 o 
   8   2   9     2024.24     1887.94    138.65 o 
   9   2   9        0.00      -52.68     39.62 o 
  10   2   9      335.72      250.26     72.15 o 
  11   2   9     4600.82     5173.78    263.94 o 
  12   2   9     2060.92     2195.79    162.77 o 
  13   2   9        4.95     -138.96     92.64 o 
  14   2   9       78.30       62.64    118.16 o 
 -10   3   9        1.33       -0.62    104.08 o 
  -9   3   9      447.33      563.42    141.52 o 
  -8   3   9     1929.71     2018.95    213.28 o 
  -7   3   9      220.85      176.83     83.82 o 
  -6   3   9       36.52      -92.56     61.71 o 
  -5   3   9      641.85      665.69     86.17 o 
  -4   3   9      601.00      538.82    122.80 o 
  -3   3   9      735.60      538.36    108.42 o 
  -2   3   9     1217.93     1212.65    140.74 o 
  -1   3   9        5.62       -8.35     50.57 o 
   0   3   9      222.11      151.56     63.25 o 
   1   3   9     5786.09     5227.86    324.02 o 
   2   3   9     8748.77     9141.21    535.90 o 
   3   3   9      741.03      910.42     61.32 o 
   4   3   9     1694.66     1498.07    110.76 o 
   5   3   9     7159.38     7656.06    422.15 o 
   6   3   9     5038.46     5318.20    239.37 o 
   7   3   9      894.17      868.97     86.76 o 
   8   3   9      622.87      742.27     85.58 o 
   9   3   9      629.05      757.97     90.93 o 
  10   3   9       52.56      -33.95     54.35 o 
  11   3   9     3610.62     3845.28    221.13 o 
  12   3   9     1748.34     1716.99    154.20 o 
  13   3   9        7.72     -117.08     91.56 o 
  14   3   9      275.03      -75.47    115.69 o 
 -10   4   9       15.61        0.93    107.02 o 
  -9   4   9      701.54      649.70    144.14 o 
  -8   4   9     1167.77     1528.74    134.45 o 
  -7   4   9      175.26       49.01     73.00 o 
  -6   4   9        1.56      -78.43     52.29 o 
  -5   4   9     1546.36     1709.32    195.65 o 
  -4   4   9     4958.65     5882.85    390.83 o 
  -3   4   9       14.12      -78.72     61.25 o 
  -2   4   9      308.36      117.38     68.36 o 
  -1   4   9     1622.52     1741.49    166.42 o 
   0   4   9     1899.22     1545.16    155.13 o 
   1   4   9     3367.47     2681.52    202.92 o 
   2   4   9     8878.95    10604.82    577.66 o 
   3   4   9      337.86      137.89     34.44 o 
   4   4   9       98.47       37.64     43.18 o 
   5   4   9    12923.61    12795.87    820.56 o 
   6   4   9     7270.97     7477.75    314.45 o 
   7   4   9       86.67      -27.32     37.37 o 
   8   4   9       55.31       89.47     55.21 o 
   9   4   9     1991.03     1964.22    139.07 o 
  10   4   9        6.39      -81.13     54.09 o 
  11   4   9      998.00      876.78    115.65 o 
  12   4   9      231.58      157.60    115.84 o 
  13   4   9      281.43      352.61    139.04 o 
  14   4   9       37.56      -19.95    112.90 o 
 -10   5   9      168.50       79.18    105.01 o 
  -9   5   9       57.22        4.96     72.72 o 
  -8   5   9      675.55      505.38     96.51 o 
  -7   5   9       18.20      -80.26     53.51 o 
  -6   5   9        6.66      -77.95     51.97 o 
  -5   5   9     2502.82     2292.39    229.98 o 
  -4   5   9     4062.42     5592.86    384.33 o 
  -3   5   9      190.94      124.65     95.27 o 
  -2   5   9      148.39       24.74     77.33 o 
  -1   5   9     3822.87     3135.60    235.39 o 
   0   5   9     2248.51     1927.39    170.90 o 
   1   5   9      286.27       -8.82     45.78 o 
   2   5   9      705.79      640.75     92.49 o 
   3   5   9      144.65      122.63     70.76 o 
   4   5   9      310.53      292.21     47.33 o 
   5   5   9     6599.80     6976.91    230.75 o 
   6   5   9     4176.67     4282.41    161.49 o 
   7   5   9      114.58       23.32     43.34 o 
   8   5   9        8.22      -15.60     42.05 o 
   9   5   9     8135.20     8778.83    378.92 o 
  10   5   9     2497.27     2462.68    167.84 o 
  11   5   9      630.09      554.29    152.03 o 
  12   5   9       25.97       14.07     85.06 o 
  13   5   9      767.09      742.34    176.93 o 
  14   5   9       12.14     -145.07    125.74 o 
  -9   6   9        5.20      -14.71     74.52 o 
  -8   6   9      144.25        9.50     70.54 o 
  -7   6   9      107.22       45.29     70.25 o 
  -6   6   9      126.42       17.46     66.01 o 
  -5   6   9      690.71      757.50    164.56 o 
  -4   6   9     1783.16     1511.75    181.42 o 
  -3   6   9      135.20      -47.17     88.93 o 
  -2   6   9       78.49      -83.05     71.76 o 
  -1   6   9     4778.47     4359.75    300.51 o 
   0   6   9     3261.33     4034.34    280.56 o 
   1   6   9      770.17      637.65     96.20 o 
   2   6   9      248.79      264.46     75.47 o 
   3   6   9     2686.40     2361.13    133.69 o 
   4   6   9      138.01       46.54     43.59 o 
   5   6   9     3331.41     3167.34    170.28 o 
   6   6   9      786.12      940.99     68.10 o 
   7   6   9      191.67      261.15     62.68 o 
   8   6   9      894.87      930.39     82.39 o 
   9   6   9     4823.45     5284.93    393.92 o 
  10   6   9     1493.39     1212.50    191.16 o 
  11   6   9       21.38     -130.84     87.23 o 
  12   6   9      444.10      363.75    144.61 o 
  13   6   9     1822.17     2098.13    274.68 o 
  -9   7   9       89.74       46.09    135.01 o 
  -8   7   9        9.76      -99.07     66.05 o 
  -7   7   9      726.82      749.65    104.93 o 
  -6   7   9     1014.33     1080.77    146.07 o 
  -5   7   9       32.65      -27.07     97.90 o 
  -4   7   9      371.61      349.36    117.23 o 
  -3   7   9        0.53      -91.87     61.25 o 
  -2   7   9      129.07      -35.57     81.04 o 
  -1   7   9     4797.61     4937.41    334.22 o 
   0   7   9     3462.87     4313.50    299.27 o 
   1   7   9      142.27      197.19     77.64 o 
   2   7   9     1553.77     1327.41    102.19 o 
   3   7   9     4839.56     4615.88    299.04 o 
   4   7   9     1437.18     1597.68    113.77 o 
   5   7   9      507.83      532.67     75.55 o 
   6   7   9       37.07        6.67     40.93 o 
   7   7   9      340.98      386.60     56.39 o 
   8   7   9      511.32      449.51     67.41 o 
   9   7   9     1172.83      964.58     77.60 o 
  10   7   9      134.60      103.47    105.79 o 
  11   7   9       32.35      -43.77     95.12 o 
  12   7   9     1281.87      965.52    205.24 o 
  13   7   9     2794.59     3209.38    334.07 o 
  -9   8   9       74.73      -54.90    142.13 o 
  -8   8   9      105.39      -26.14    140.28 o 
  -7   8   9     1068.56     1331.81    137.76 o 
  -6   8   9     1301.14     1470.32    233.06 o 
  -5   8   9       38.00      -91.25    107.33 o 
  -4   8   9        4.65       33.25     92.18 o 
  -3   8   9      385.79      286.42    117.70 o 
  -2   8   9        0.74      -75.63     65.73 o 
  -1   8   9     1822.59     2334.92    216.37 o 
   0   8   9     1613.92     1376.28    154.04 o 
   1   8   9      257.58       79.18     84.29 o 
   2   8   9      778.64      478.69     73.41 o 
   3   8   9     4362.93     4705.71    222.44 o 
   4   8   9     1283.50     1291.17    101.49 o 
   5   8   9        4.99      -51.27     38.51 o 
   6   8   9     1170.80     1180.55    121.41 o 
   7   8   9     3897.24     3436.34    191.09 o 
   8   8   9       76.09      -59.44     60.20 o 
   9   8   9      629.51      721.31    159.77 o 
  10   8   9       12.75      -27.07     87.85 o 
  11   8   9      176.22      -45.32    116.92 o 
  12   8   9      643.85      550.58    184.36 o 
  13   8   9     1648.16     2285.89    293.24 o 
  -8   9   9       26.72      -76.40    146.77 o 
  -7   9   9     1218.15     1797.01    253.03 o 
  -6   9   9     1077.74     1149.24    224.86 o 
  -5   9   9        4.27      -82.90    118.01 o 
  -4   9   9      304.37      421.75    149.40 o 
  -3   9   9     2509.36     2483.55    249.00 o 
  -2   9   9      467.33      373.65    127.29 o 
  -1   9   9       14.07     -106.95     71.30 o 
   0   9   9       47.21      -13.76     75.94 o 
   1   9   9      324.57      170.59     92.33 o 
   2   9   9       40.15      -29.36     43.06 o 
   3   9   9     3423.10     3682.74    214.59 o 
   4   9   9      661.22      587.79     68.94 o 
   5   9   9        6.00      -63.38     42.26 o 
   6   9   9     1944.33     1809.29    136.17 o 
   7   9   9     6115.27     6423.39    294.76 o 
   8   9   9      727.87      750.23    164.71 o 
   9   9   9        0.16      -72.07     79.34 o 
  10   9   9      736.52      607.49    156.52 o 
  11   9   9      399.58      465.51    167.03 o 
  12   9   9      191.61       79.49    134.55 o 
  -7  10   9      593.52      909.07    221.46 o 
  -6  10   9      537.70      452.99    166.26 o 
  -4  10   9      448.60      360.04    165.49 o 
  -3  10   9     3481.37     3759.97    313.96 o 
  -2  10   9      778.81      919.89    178.79 o 
  -1  10   9        6.18      -50.26     86.92 o 
   0  10   9     1056.47      942.17    152.34 o 
   1  10   9     2557.82     2829.53    247.30 o 
   2  10   9      114.53      161.17     58.19 o 
   3  10   9     1496.49     1600.81     96.31 o 
   4  10   9        0.20      -62.54     41.69 o 
   5  10   9       99.90      -71.41     54.37 o 
   6  10   9     1212.54     1148.34    120.23 o 
   7  10   9     3260.79     3569.74    306.38 o 
   8  10   9      756.19      586.92    152.81 o 
   9  10   9        0.44     -126.20     84.14 o 
  10  10   9     1391.88     1469.24    216.36 o 
  11  10   9     1540.64     1952.44    266.95 o 
  -7  11   9       71.47     -158.68    151.72 o 
  -6  11   9        0.05     -169.66    115.53 o 
  -5  11   9      170.48       52.27    148.78 o 
  -4  11   9       87.86      -90.17    126.98 o 
  -3  11   9     2686.76     2831.85    273.60 o 
  -2  11   9      663.82      795.08    180.95 o 
  -1  11   9      623.86      614.14    163.01 o 
   0  11   9      606.44      430.41    142.75 o 
   1  11   9     5737.00     7113.65    459.50 o 
   2  11   9      762.25      735.59     95.82 o 
   3  11   9       36.02      -55.84     37.23 o 
   4  11   9      522.48      514.67     87.79 o 
   5  11   9     1168.37     1287.12    127.45 o 
   6  11   9      119.28       13.92     99.29 o 
   7  11   9      956.06     1091.24    175.54 o 
   8  11   9       20.83     -118.08     78.72 o 
   9  11   9       10.57     -136.88    109.04 o 
  10  11   9     1186.30     1243.74    224.24 o 
  11  11   9     1808.27     2003.33    280.56 o 
  -6  12   9       93.25      -40.83    155.43 o 
  -5  12   9      989.96     1592.86    238.18 o 
  -4  12   9       40.92      -33.10    137.03 o 
  -3  12   9      309.80      231.51    140.43 o 
  -2  12   9        0.91      -62.64    116.77 o 
  -1  12   9       72.89     -113.21    115.84 o 
   0  12   9      758.29      897.62    184.05 o 
   1  12   9     2696.34     2882.27    266.02 o 
   2  12   9      482.80      452.46     70.89 o 
   3  12   9       14.53      -69.31     46.21 o 
   4  12   9     1890.09     1806.46    148.05 o 
   5  12   9     3796.95     3938.91    328.04 o 
   6  12   9       13.90      -94.65     85.22 o 
   7  12   9      254.41      273.43    126.67 o 
   8  12   9      181.43      120.17    121.56 o 
   9  12   9      172.00      107.48    138.42 o 
  10  12   9      519.98      593.73    199.67 o 
  -5  13   9     1026.58     1428.56    240.64 o 
  -4  13   9      363.72      290.59    149.40 o 
  -3  13   9        2.00     -189.54    126.36 o 
  -2  13   9       50.60      -97.90    120.95 o 
  -1  13   9      670.44      527.38    154.66 o 
   0  13   9       45.36       -3.87    123.11 o 
   1  13   9     1570.74     1591.93    210.34 o 
   2  13   9       61.11      -96.84     67.42 o 
   3  13   9        4.39      -90.88     60.59 o 
   4  13   9     1424.28     1343.81    204.31 o 
   5  13   9     1714.00     1896.92    227.35 o 
   6  13   9       22.40      -34.18     97.59 o 
   7  13   9        0.09      -19.95     88.93 o 
   8  13   9      986.48      792.92    179.25 o 
  -3  14   9       13.63     -198.74    133.63 o 
  -2  14   9      630.49      537.28    169.97 o 
  -1  14   9      802.11      928.09    203.38 o 
   0  14   9       25.91     -156.67    113.83 o 
   1  14   9       70.31      -37.27    122.80 o 
   2  14   9       68.19      -70.48     81.04 o 
   6  14   9        5.26      -51.97    100.68 o 
   7  14   9       11.89      -50.57    106.25 o 
   0  15   9      160.72      142.44    151.72 o 
   1  15   9       25.66      -86.30    123.11 o 
   2  15   9      436.47      463.50    147.55 o 
   0 -11  10      347.93      275.59    175.39 o 
   1 -11  10      654.85      794.93    195.03 o 
   2 -11  10       68.57      -76.40    137.80 o 
   3 -11  10       12.65      -28.77    120.79 o 
   4 -11  10      397.43      434.27    171.36 o 
  -2 -10  10       34.39      -30.00    134.25 o 
  -1 -10  10        7.16      -96.66    148.01 o 
   0 -10  10      350.99      394.37    168.89 o 
   1 -10  10      765.18      430.56    162.86 o 
   2 -10  10      104.77       90.16    140.74 o 
   3 -10  10       71.28      101.45    131.92 o 
   4 -10  10      856.15      912.37    127.39 o 
   5 -10  10      554.19      579.85    113.44 o 
   6 -10  10        5.50      -63.80     81.30 o 
   7 -10  10        6.59      -64.65    121.87 o 
  -4  -9  10      180.00      156.67    165.49 o 
  -3  -9  10        1.03      -58.15    130.22 o 
  -2  -9  10      193.11       12.06    139.04 o 
  -1  -9  10      319.78      218.68    160.54 o 
   0  -9  10       70.71       67.74    142.59 o 
   1  -9  10      333.80      265.69    141.36 o 
   2  -9  10        0.34     -106.25    107.80 o 
   3  -9  10       21.18      -18.55     72.62 o 
   4  -9  10      762.23      982.59    124.32 o 
   5  -9  10      870.09      776.98    116.44 o 
   6  -9  10       32.74      -37.20     70.51 o 
   7  -9  10      125.53       85.83    122.95 o 
   8  -9  10      730.01      950.36    194.56 o 
   9  -9  10      201.88      232.75    137.03 o 
  -2  -8  10      755.56      988.72    182.19 o 
  -1  -8  10      995.68      997.84    197.19 o 
   0  -8  10        3.80      -56.76    111.82 o 
   1  -8  10        1.19     -132.47     88.31 o 
   2  -8  10      265.95      285.80    124.97 o 
   3  -8  10        1.72     -122.72     81.82 o 
   4  -8  10      467.12      414.65     98.58 o 
   5  -8  10      266.37      170.19     80.84 o 
   6  -8  10        0.08      -29.39     87.38 o 
   7  -8  10      150.13       65.57    114.14 o 
   8  -8  10     1257.09     1507.73    209.88 o 
   9  -8  10      753.86      978.51    191.93 o 
  10  -8  10        3.94     -168.74    113.83 o 
  -6  -7  10        7.40     -178.48    161.47 o 
  -5  -7  10      197.10       35.42    156.83 o 
  -4  -7  10       33.31     -181.42    120.95 o 
  -3  -7  10       73.68        1.24    118.47 o 
  -1  -7  10     1576.85     2240.73    234.47 o 
   0  -7  10       81.47       31.70     94.19 o 
   1  -7  10      108.88       99.60     97.43 o 
   2  -7  10     1221.34     1504.23    124.40 o 
   3  -7  10      664.94      765.92    237.71 o 
   4  -7  10       77.14      -35.78     64.53 o 
   5  -7  10       20.53      -66.04     64.80 o 
   6  -7  10      298.86      222.39    105.17 o 
   7  -7  10       81.30       13.76    109.34 o 
   8  -7  10      807.89      875.97    167.03 o 
   9  -7  10       24.58        2.17    110.42 o 
  10  -7  10       29.60       12.53    104.08 o 
  11  -7  10      647.60      814.57    183.43 o 
  -7  -6  10      439.19      605.95    206.63 o 
  -6  -6  10       18.77     -132.54    148.32 o 
  -5  -6  10       21.69     -184.90    123.27 o 
  -4  -6  10      104.59       54.44    124.96 o 
  -3  -6  10       48.49       81.97    114.29 o 
  -2  -6  10      893.79     1160.22    172.14 o 
  -1  -6  10      929.38      864.53    145.54 o 
   0  -6  10       11.16       45.47     80.88 o 
   1  -6  10       39.61       -9.50     51.89 o 
   2  -6  10     2325.59     2810.22    167.32 o 
   3  -6  10     1176.02     1350.23    115.17 o 
   4  -6  10        2.02      -67.97     56.38 o 
   5  -6  10      287.17      276.43     75.04 o 
   6  -6  10     1445.64     1713.65    196.57 o 
   7  -6  10      286.13      269.40    112.28 o 
   8  -6  10      214.52       37.12    107.33 o 
   9  -6  10        0.10      -66.35     99.60 o 
  10  -6  10      105.49       30.78     96.51 o 
  11  -6  10      510.40      497.22    149.09 o 
  -8  -5  10      459.55      846.89    235.69 o 
  -7  -5  10      519.17      559.55    195.34 o 
  -6  -5  10       38.59      -93.11    140.28 o 
  -5  -5  10      116.18       67.12    128.36 o 
  -4  -5  10     1049.47     1158.52    189.46 o 
  -3  -5  10      569.60      587.85    142.44 o 
  -2  -5  10      229.99       65.88    106.87 o 
  -1  -5  10       16.31      -29.39     77.02 o 
   0  -5  10      544.84      507.08     75.40 o 
   1  -5  10       11.06      -53.56     35.70 o 
   2  -5  10     1845.41     2020.79    134.72 o 
   3  -5  10     1322.05     1243.55    161.92 o 
   4  -5  10        3.99      -65.70     43.80 o 
   5  -5  10     1141.41     1139.66    104.93 o 
   6  -5  10     4261.68     4282.26    312.26 o 
   7  -5  10      859.99      892.21    150.18 o 
   8  -5  10      119.59      -79.19     74.86 o 
   9  -5  10      104.77       29.07     89.55 o 
  10  -5  10      934.04     1404.59    193.95 o 
  11  -5  10       23.27      -70.83    110.43 o 
  12  -5  10      614.40     1003.57    203.69 o 
  -8  -4  10      280.63      267.24    183.74 o 
  -7  -4  10      488.38      250.23    166.26 o 
  -6  -4  10        4.28     -110.58    114.29 o 
  -5  -4  10       94.13       56.76    122.49 o 
  -4  -4  10     2125.05     2885.52    267.72 o 
  -3  -4  10     1534.98     1838.77    208.33 o 
  -2  -4  10       79.00       20.57     82.90 o 
  -1  -4  10      342.22      361.05     65.81 o 
   0  -4  10     1900.22     1684.06    115.92 o 
   1  -4  10       40.33      -47.33     62.95 o 
   2  -4  10      813.85      837.56     88.10 o 
   3  -4  10      142.26       61.22     46.94 o 
   4  -4  10      231.62      130.25     91.55 o 
   5  -4  10      588.62      628.12     82.09 o 
   6  -4  10     4270.64     4441.25    320.46 o 
   7  -4  10      738.66      596.20    131.31 o 
   8  -4  10        1.65     -114.84     76.56 o 
   9  -4  10      910.37      708.63    148.63 o 
  10  -4  10     2302.37     2714.61    258.75 o 
  11  -4  10       26.20     -116.31     86.30 o 
  12  -4  10      200.19      122.18    143.37 o 
  13  -4  10      113.45       80.27    139.96 o 
  -9  -3  10      135.52       59.54    171.36 o 
  -8  -3  10       47.20       55.99    131.92 o 
  -7  -3  10       65.37       13.15    134.24 o 
  -6  -3  10       39.76      -31.24    102.85 o 
  -5  -3  10       31.82      -60.47     84.75 o 
  -4  -3  10     1365.08     1602.29    188.53 o 
  -3  -3  10      737.57      887.42    150.95 o 
  -2  -3  10      173.42      178.17     92.33 o 
  -1  -3  10      374.23      164.56     83.05 o 
   0  -3  10     6508.37     7661.46    444.03 o 
   1  -3  10     1625.21     1518.87    156.98 o 
   2  -3  10      299.39      187.45     78.26 o 
   3  -3  10      265.46      232.64     55.82 o 
   4  -3  10     1859.16     1651.59    114.04 o 
   5  -3  10       93.85       24.92     50.94 o 
   6  -3  10     1882.96     1550.79    167.19 o 
   7  -3  10       47.66      -29.23     70.22 o 
   8  -3  10       13.00      -89.55     59.70 o 
   9  -3  10     1294.28     1064.97    153.89 o 
  10  -3  10     2904.36     3431.78    293.08 o 
  11  -3  10      207.57      198.28    130.53 o 
  12  -3  10       24.29     -167.96    111.97 o 
  13  -3  10      736.25      717.60    187.91 o 
  -9  -2  10      339.82      306.68    156.36 o 
  -8  -2  10       15.97     -100.22    123.42 o 
  -7  -2  10       34.35     -139.66    112.75 o 
  -6  -2  10      586.39      582.44    143.99 o 
  -5  -2  10      107.29      -23.66    100.68 o 
  -4  -2  10      168.83      213.90    104.09 o 
  -3  -2  10       62.13      -20.57     79.34 o 
  -2  -2  10      598.54      708.33    114.60 o 
  -1  -2  10     1407.43     1577.96    113.15 o 
   0  -2  10     6207.41     7293.05    425.94 o 
   1  -2  10     2618.73     3074.20    228.74 o 
   2  -2  10      176.82      109.50     65.11 o 
   3  -2  10     1833.67     1617.74    106.81 o 
   4  -2  10     3115.99     2961.07    150.99 o 
   5  -2  10      132.63       79.96     74.54 o 
   6  -2  10      698.11      489.02    104.40 o 
   7  -2  10      257.13      226.85     49.70 o 
   8  -2  10      865.93      708.50     83.88 o 
   9  -2  10      957.53     1125.11    176.31 o 
  10  -2  10     1803.24     1663.54    193.79 o 
  11  -2  10      167.01      118.62    117.69 o 
  12  -2  10        0.40     -157.99    105.32 o 
  13  -2  10     1064.78     1075.78    200.29 o 
  -9  -1  10      348.76      364.68    159.46 o 
  -8  -1  10       20.88     -138.27     92.18 o 
  -7  -1  10      213.33      108.72    109.96 o 
  -6  -1  10     1777.82     2250.48    229.36 o 
  -5  -1  10      819.14     1106.55    169.66 o 
  -4  -1  10      202.80      102.38     90.01 o 
  -3  -1  10      165.62       78.83     57.57 o 
  -2  -1  10      488.53      745.90    130.07 o 
  -1  -1  10      417.59      505.44     81.46 o 
   0  -1  10     1434.36     1200.64     95.06 o 
   1  -1  10      651.37      567.90    100.53 o 
   2  -1  10       46.37       56.91     49.64 o 
   3  -1  10     3105.70     3060.13    231.37 o 
   4  -1  10     5111.02     5717.32    238.97 o 
   5  -1  10      188.22      103.00     77.17 o 
   6  -1  10       96.19       21.23     41.37 o 
   7  -1  10     1089.93      951.55     91.34 o 
   8  -1  10     1516.35     1617.81    119.80 o 
   9  -1  10       78.88      -68.74     45.99 o 
  10  -1  10      153.16       46.09     89.86 o 
  11  -1  10      237.84      145.69    115.37 o 
  12  -1  10        1.45     -146.00    103.31 o 
  13  -1  10     1285.14     1433.97    210.96 o 
  14  -1  10     1203.61     1513.76    219.60 o 
  -9   0  10      175.76      212.20    142.91 o 
  -8   0  10       19.04      -80.58    114.45 o 
  -7   0  10      282.35      285.95    131.31 o 
  -6   0  10     1666.40     2208.41    217.14 o 
  -5   0  10      875.68      616.93    132.85 o 
  -4   0  10       87.93       95.90     75.40 o 
  -3   0  10     1186.83     1085.83    143.99 o 
  -2   0  10     3605.43     4820.95    325.87 o 
  -1   0  10      272.03      182.35     89.24 o 
   0   0  10      742.73      758.92     78.48 o 
   1   0  10        8.57      -60.47     44.23 o 
   2   0  10      369.72      181.42     68.21 o 
   3   0  10     1131.22     1021.35    121.87 o 
   4   0  10     2040.39     1446.65     90.28 o 
   5   0  10        4.09      -79.57     53.05 o 
   6   0  10      308.90      327.73    125.11 o 
   7   0  10     3942.23     4171.00    203.86 o 
   8   0  10     2817.74     3040.82    172.12 o 
   9   0  10      207.36      107.90     59.32 o 
  10   0  10      260.13      181.17     66.48 o 
  11   0  10     1700.45     1614.44    190.02 o 
  12   0  10        5.00     -133.47     99.29 o 
  13   0  10      728.45      503.87    161.00 o 
  14   0  10      229.03      295.85    149.25 o 
  -9   1  10        0.29      -89.55    115.07 o 
  -8   1  10      154.66      -39.44    109.96 o 
  -7   1  10       13.92      -41.60     82.59 o 
  -6   1  10     1413.50     1511.44    185.90 o 
  -5   1  10      253.98      282.97    121.94 o 
  -4   1  10       24.10        6.53     52.77 o 
  -3   1  10     1621.69     1875.42    187.14 o 
  -2   1  10     7118.54     7913.09    467.85 o 
  -1   1  10      749.82      528.93    109.04 o 
   0   1  10       11.53       -9.54     43.07 o 
   1   1  10     2196.12     2145.24    121.71 o 
   2   1  10     1808.06     1792.68    162.86 o 
   3   1  10       78.73      -12.68     55.68 o 
   4   1  10     1232.75     1182.34    134.56 o 
   5   1  10       81.54       -1.99     36.87 o 
   6   1  10      170.90       56.54     44.83 o 
   7   1  10     5252.19     4942.69    231.66 o 
   8   1  10     3517.84     3658.80    193.00 o 
   9   1  10       77.99       17.18     50.80 o 
  10   1  10      120.16      183.39     67.57 o 
  11   1  10     3361.96     3661.02    211.76 o 
  12   1  10     1548.33     1586.31    159.71 o 
  13   1  10      132.84      -32.27     81.52 o 
  -9   2  10      426.34      256.41    126.82 o 
  -8   2  10      825.44      997.22    173.07 o 
  -7   2  10       16.37      -89.39     70.83 o 
  -6   2  10      654.16      578.43     85.16 o 
  -5   2  10       16.49      -77.20     51.46 o 
  -4   2  10      187.31      103.62     91.25 o 
  -3   2  10      812.83      858.96    142.60 o 
  -2   2  10     4607.50     4830.69    324.79 o 
  -1   2  10      809.97      763.07    110.89 o 
   0   2  10        8.35      -60.94     55.83 o 
   1   2  10     4984.81     4688.23    207.05 o 
   2   2  10     5103.21     4977.59    367.09 o 
   3   2  10        0.33      -67.51     45.01 o 
   4   2  10       23.06      -36.96     43.31 o 
   5   2  10     3154.09     3129.44    162.63 o 
   6   2  10      725.88      729.75     84.65 o 
   7   2  10     1704.38     2154.83    137.61 o 
   8   2  10     1048.35     1089.79    102.53 o 
   9   2  10       36.74       30.00     60.01 o 
  10   2  10      456.62      265.97     76.91 o 
  11   2  10     3710.44     4186.59    234.11 o 
  12   2  10     1697.18     1742.70    150.91 o 
  13   2  10        0.85     -100.37     66.91 o 
  14   2  10      194.88      139.81    120.94 o 
  -9   3  10      338.94      362.05    135.48 o 
  -8   3  10     1582.55     1710.71    199.67 o 
  -7   3  10      152.43       77.13    110.51 o 
  -6   3  10       23.39       14.34     90.40 o 
  -5   3  10      546.97      631.20     92.68 o 
  -4   3  10     1094.52     1140.12    166.42 o 
  -3   3  10      252.98      236.31    102.70 o 
  -2   3  10      813.91      745.75    128.68 o 
  -1   3  10      126.06       86.92     69.59 o 
   0   3  10      354.71      159.15     81.82 o 
   1   3  10     4633.45     5189.97    336.54 o 
   2   3  10     6075.88     5745.78    238.28 o 
   3   3  10       55.72      -25.22     60.39 o 
   4   3  10     1454.58     1208.32    135.40 o 
   5   3  10    10102.75    10019.50    397.18 o 
   6   3  10     5055.23     5125.10    237.43 o 
   7   3  10      713.78      731.60    128.59 o 
   8   3  10      181.08       73.76     50.06 o 
   9   3  10      834.45      913.24     99.91 o 
  10   3  10        8.48      -64.03     57.39 o 
  11   3  10     2482.68     2657.15    222.94 o 
  12   3  10     1173.24     1194.34    128.27 o 
  13   3  10        6.44     -138.73     92.49 o 
  14   3  10      293.96      183.74    129.92 o 
  -9   4  10      306.68      184.05    124.04 o 
  -8   4  10      857.61      945.10    165.49 o 
  -7   4  10       72.96       -5.08     66.39 o 
  -6   4  10        0.18      -69.58     53.17 o 
  -5   4  10     1342.29     1454.08    191.47 o 
  -4   4  10     4119.32     5151.61    363.30 o 
  -3   4  10      149.69       10.67     83.82 o 
  -2   4  10       43.98      -56.30     67.43 o 
  -1   4  10     1884.21     1501.54    164.10 o 
   0   4  10     1652.89     1219.30    141.36 o 
   1   4  10     2144.07     1661.84    160.85 o 
   2   4  10     6274.25     5852.23    362.84 o 
   3   4  10      103.36       98.57     45.46 o 
   4   4  10       42.03      -10.93     44.35 o 
   5   4  10    10403.92    11364.67    628.39 o 
   6   4  10     6333.93     5774.61    261.30 o 
   7   4  10       37.55      -39.75     36.65 o 
   8   4  10      315.59      292.64     64.02 o 
   9   4  10     2608.26     2579.15    205.08 o 
  10   4  10       32.63      -77.15     66.96 o 
  11   4  10      663.75      643.09    103.48 o 
  12   4  10       26.70       13.46     89.39 o 
  13   4  10      354.09      275.28    128.83 o 
  14   4  10       52.69        4.18    124.65 o 
  -9   5  10       16.80     -122.03     96.04 o 
  -8   5  10      374.27      280.75     89.91 o 
  -7   5  10        7.29     -101.26     67.51 o 
  -6   5  10        4.93      -89.12     59.42 o 
  -5   5  10     1585.67     1578.94    199.98 o 
  -4   5  10     2714.84     3741.87    305.77 o 
  -3   5  10      214.93       92.95    104.39 o 
  -2   5  10      165.90       25.98     89.24 o 
  -1   5  10     3626.39     3017.75    239.11 o 
   0   5  10     1927.49     1605.23    162.09 o 
   1   5  10       32.01      -75.63     50.42 o 
   2   5  10        2.48      -44.54     47.64 o 
   3   5  10      503.05      629.49     73.92 o 
   4   5  10      218.93      183.05     48.23 o 
   5   5  10     5939.41     5752.47    209.97 o 
   6   5  10     2432.32     2781.62    125.39 o 
   7   5  10      109.91       47.40     44.83 o 
   8   5  10       29.77      -24.40     49.41 o 
   9   5  10     8328.32     8867.59    381.94 o 
  10   5  10     3093.74     2737.72    178.40 o 
  11   5  10      285.80      151.41    105.32 o 
  12   5  10      163.38      227.49    123.88 o 
  13   5  10      801.15      976.65    187.76 o 
  -9   6  10        4.13     -112.88     75.25 o 
  -8   6  10       51.64      -57.77     70.83 o 
  -7   6  10      147.59      100.71     69.43 o 
  -6   6  10      231.63      151.14     78.48 o 
  -5   6  10      266.54      138.26    119.55 o 
  -4   6  10     1006.40     1184.35    189.31 o 
  -3   6  10       92.76      -87.54     78.88 o 
  -2   6  10      101.76      -55.68     83.67 o 
  -1   6  10     4236.02     3768.32    278.70 o 
   0   6  10     3345.14     3022.70    235.24 o 
   1   6  10      138.20      246.98     80.73 o 
   2   6  10      284.82      237.85     79.34 o 
   3   6  10     3135.53     3129.73    166.14 o 
   4   6  10      953.55      761.35    105.86 o 
   5   6  10     2202.47     2060.68    104.75 o 
   6   6  10       84.58       87.84     37.93 o 
   7   6  10       62.83      122.12     45.91 o 
   8   6  10     1479.15     1257.28     87.40 o 
   9   6  10     2584.13     2948.31    277.93 o 
  10   6  10      618.69      457.77     92.15 o 
  11   6  10        2.37      -98.06     78.26 o 
  12   6  10      867.27      745.90    179.41 o 
  13   6  10     2277.13     2466.07    292.62 o 
  -8   7  10        9.99     -101.51     71.61 o 
  -7   7  10      675.84      824.84    114.57 o 
  -6   7  10     1012.97     1112.53    128.54 o 
  -5   7  10        0.40     -137.34     91.56 o 
  -4   7  10      151.57       66.81     92.64 o 
  -3   7  10       36.66      -97.59     86.61 o 
  -2   7  10        2.77     -104.16     69.44 o 
  -1   7  10     2929.03     3133.13    257.82 o 
   0   7  10     2385.69     2657.08    224.26 o 
   1   7  10      129.64       50.57     71.76 o 
   2   7  10     1628.70     1274.05    143.22 o 
   3   7  10     5102.41     4829.73    227.19 o 
   4   7  10      979.78     1042.96     95.64 o 
   5   7  10       29.89       -6.55     40.63 o 
   6   7  10       41.93       17.77     46.48 o 
   7   7  10     1105.39     1279.55     84.82 o 
   8   7  10       67.28      -63.48     45.64 o 
   9   7  10     1003.87      925.56     81.40 o 
  10   7  10       25.45      -48.25     88.62 o 
  11   7  10       50.73      -55.99     91.40 o 
  12   7  10     1371.26     1213.43    225.33 o 
  13   7  10     2408.55     2952.64    322.78 o 
  -8   8  10       89.84      -79.50    149.87 o 
  -7   8  10      914.56     1255.54    157.44 o 
  -6   8  10      931.01      925.62    210.96 o 
  -5   8  10       59.70      -25.21    120.79 o 
  -4   8  10      119.98       33.10    102.38 o 
  -3   8  10      892.71      811.48    164.10 o 
  -2   8  10      106.03      -20.72     79.50 o 
  -1   8  10     1291.70     1083.67    156.52 o 
   0   8  10     1692.42     1503.73    166.42 o 
   1   8  10       61.51      -66.35     66.97 o 
   2   8  10      207.45      171.52     96.20 o 
   3   8  10     4097.24     4115.13    204.65 o 
   4   8  10     1068.85     1058.55    141.51 o 
   5   8  10       30.45      -16.82     42.56 o 
   6   8  10     1620.19     1541.12    123.77 o 
   7   8  10     4475.98     4337.56    225.10 o 
   8   8  10      181.63       34.93     65.78 o 
   9   8  10      229.35      205.24    110.74 o 
  10   8  10      108.72      -22.89    107.64 o 
  11   8  10      162.08      133.00    135.48 o 
  12   8  10      541.69      615.69    186.21 o 
  -8   9  10        1.27     -199.98    133.32 o 
  -7   9  10      892.26     1075.31    230.12 o 
  -6   9  10      918.97     1196.26    231.20 o 
  -5   9  10        1.06     -130.69    117.08 o 
  -4   9  10      158.21      248.06    139.81 o 
  -3   9  10     2011.73     2159.69    236.32 o 
  -2   9  10      346.53      222.08    127.13 o 
  -1   9  10      106.60      -53.51     96.04 o 
   0   9  10      628.38      757.04    147.08 o 
   1   9  10      400.85      230.12    105.79 o 
   2   9  10      169.42      114.91     92.64 o 
   3   9  10     2120.85     2391.53    149.22 o 
   4   9  10      634.67      546.71    106.02 o 
   5   9  10      100.12      -71.49     54.46 o 
   6   9  10     1429.81     1271.74    124.37 o 
   7   9  10     5726.90     5734.75    278.16 o 
   8   9  10      798.98      748.53    151.72 o 
   9   9  10        0.13      -28.46     93.72 o 
  10   9  10      977.29     1021.35    186.52 o 
  11   9  10      623.42      433.81    151.26 o 
  12   9  10      137.22      -90.94    136.41 o 
  -7  10  10      274.65      306.21    177.09 o 
  -6  10  10      165.31      130.53    143.68 o 
  -5  10  10       14.69     -175.85    117.23 o 
  -4  10  10      261.70      141.67    145.69 o 
  -3  10  10     3017.68     2851.03    276.38 o 
  -2  10  10     1234.25     1191.62    189.00 o 
  -1  10  10        2.56     -137.11     91.40 o 
   0  10  10      868.16      778.38    150.95 o 
   1  10  10     3969.69     4740.21    341.80 o 
   2  10  10      324.00      382.15    117.54 o 
   3  10  10      771.06      701.38     93.04 o 
   4  10  10       64.99      -25.64     54.26 o 
   5  10  10      133.36       -4.01     67.17 o 
   6  10  10      924.14      903.44    112.66 o 
   7  10  10     2114.67     2210.97    156.71 o 
   8  10  10      549.35      659.44    152.81 o 
   9  10  10        0.11      -44.70     89.08 o 
  10  10  10     1529.83     1482.38    231.82 o 
  11  10  10     2054.82     2095.04    263.85 o 
  -6  11  10        0.99      -99.14    155.90 o 
  -5  11  10      238.98       -7.89    141.36 o 
  -4  11  10       50.09      -80.89    130.84 o 
  -3  11  10     1447.59     1301.74    195.49 o 
  -2  11  10      199.00      188.22    146.00 o 
  -1  11  10      247.79      -26.29    112.75 o 
   0  11  10     1172.73      888.65    165.02 o 
   1  11  10     4106.32     4952.25    365.16 o 
   2  11  10      879.71      658.67    156.05 o 
   3  11  10        9.34     -109.27     72.85 o 
   4  11  10      732.76      778.49    160.07 o 
   5  11  10     2003.66     1832.68    147.74 o 
   6  11  10       61.11        7.19     71.04 o 
   7  11  10     1004.54     1192.70    181.73 o 
   8  11  10        8.14      -96.04     95.58 o 
   9  11  10       17.52      -52.28     96.35 o 
  10  11  10      913.90      731.52    193.17 o 
  -5  12  10      886.12     1304.37    244.04 o 
  -4  12  10      127.02       14.38    144.76 o 
  -3  12  10       40.49        5.26    118.78 o 
  -2  12  10       17.30      -78.26     96.20 o 
  -1  12  10      144.81      -42.84    105.94 o 
   0  12  10      409.28      419.12    148.78 o 
   1  12  10     2366.94     2565.52    254.73 o 
   2  12  10      291.00       57.84    120.48 o 
   3  12  10       29.94      -98.45     65.63 o 
   4  12  10     2062.27     1710.95    149.52 o 
   5  12  10     3036.50     3279.75    200.51 o 
   6  12  10       23.22      -36.19     81.97 o 
   7  12  10      118.97       12.06    101.92 o 
   8  12  10      325.71      353.08    133.47 o 
   9  12  10      283.84      167.50    151.88 o 
  -4  13  10      310.78      315.49    158.37 o 
  -3  13  10       25.26      -73.15    131.62 o 
  -2  13  10      232.37      283.17    158.99 o 
  -1  13  10      704.19      594.81    174.30 o 
   0  13  10        0.96      -95.58    103.78 o 
   1  13  10     1027.46      990.11    198.74 o 
   4  13  10     1164.80     1307.77    139.93 o 
   5  13  10     1549.83     1778.14    221.17 o 
   6  13  10       66.17      -54.13     97.44 o 
   7  13  10       16.61      -45.63    110.12 o 
   8  13  10     1051.35     1022.59    202.61 o 
  -2  14  10      592.36      525.83    185.13 o 
  -1  14  10      905.42     1240.49    222.54 o 
   0  14  10       66.40     -164.56    120.95 o 
   1  14  10        2.44      -34.49    120.33 o 
   2  14  10      144.73       38.51    122.49 o 
   3  14  10      130.16       81.04    125.43 o 
   5  14  10      498.64      471.08    138.73 o 
   6  14  10        0.51     -127.29     93.11 o 
   2  15  10      510.36      383.85    173.68 o 
   0 -10  11      175.49       62.95    154.66 o 
   1 -10  11      436.63      385.86    174.30 o 
   2 -10  11      100.94       86.14    139.96 o 
   3 -10  11       48.26       -0.15    129.29 o 
   4 -10  11      604.50      777.92    186.21 o 
   5 -10  11      475.18      621.69    228.89 o 
  -3  -9  11        9.09     -108.57    137.34 o 
  -2  -9  11      197.59      259.66    163.17 o 
  -1  -9  11      293.88      270.33    165.49 o 
   0  -9  11       17.14      -41.45    133.94 o 
   1  -9  11       90.37       93.41    130.07 o 
   2  -9  11        0.05      -47.79    122.34 o 
   3  -9  11       14.18     -133.47    116.31 o 
   4  -9  11      406.53      293.71     96.73 o 
   5  -9  11      450.99      398.60    100.78 o 
   6  -9  11       34.12      -64.18    110.74 o 
   7  -9  11      119.69       35.42    128.98 o 
   8  -9  11      576.77      611.36    169.51 o 
  -2  -8  11      627.26      791.06    178.02 o 
  -1  -8  11      738.01      745.59    184.97 o 
   0  -8  11       51.93      -89.08    110.43 o 
   1  -8  11       24.13     -153.11    102.08 o 
   2  -8  11      316.05      277.29    135.17 o 
   3  -8  11        0.57      -99.79     66.52 o 
   4  -8  11      190.14      119.76     81.75 o 
   5  -8  11       92.62       -4.15     78.23 o 
   6  -8  11        3.52      -98.36     90.32 o 
   7  -8  11      144.46      100.68    126.35 o 
   8  -8  11      998.22     1286.74    216.36 o 
   9  -8  11      512.31      932.58    188.38 o 
  -5  -7  11       97.94       48.56    154.19 o 
  -4  -7  11        6.00     -192.32    128.21 o 
  -1  -7  11      980.77     1019.65    179.56 o 
   0  -7  11      111.54       25.52    101.92 o 
   1  -7  11      109.82      137.33    109.65 o 
   2  -7  11      905.30     1008.95    116.91 o 
   3  -7  11      739.37      630.53    100.97 o 
   4  -7  11       14.02      -98.06    107.49 o 
   5  -7  11        1.15     -103.16     88.93 o 
   6  -7  11      256.29      207.40    120.64 o 
   7  -7  11       45.13       31.55    114.29 o 
   8  -7  11      494.11      574.09    152.19 o 
   9  -7  11        1.52     -142.91     95.27 o 
  10  -7  11       11.41     -123.88    108.88 o 
  -6  -6  11       19.51      -57.84    162.09 o 
  -5  -6  11        0.89     -188.15    125.43 o 
  -4  -6  11      169.79      396.69    150.95 o 
  -3  -6  11       69.88     -113.06    103.47 o 
  -2  -6  11      426.96      541.76    142.13 o 
   0  -6  11       17.59       26.91     94.19 o 
   1  -6  11      166.07      253.97     74.08 o 
   2  -6  11     1497.62     2046.09    147.22 o 
   3  -6  11     1032.07     1183.20    116.52 o 
   4  -6  11        7.13      -76.67     52.97 o 
   5  -6  11      391.06      326.47    109.96 o 
   6  -6  11     1532.03     1878.36    210.96 o 
   7  -6  11      425.25      417.72    139.97 o 
   8  -6  11      198.29       51.19    121.56 o 
   9  -6  11        9.67      -67.90    103.93 o 
  10  -6  11      178.99      216.05    139.50 o 
  11  -6  11      224.14      231.20    159.61 o 
  -7  -5  11      358.41      196.73    164.87 o 
  -6  -5  11       24.53     -155.74    122.34 o 
  -5  -5  11      102.90      109.65    135.94 o 
  -4  -5  11     1035.61     1301.89    201.37 o 
  -3  -5  11      539.17      624.82    151.57 o 
  -2  -5  11       48.99     -102.23    103.16 o 
  -1  -5  11        0.95     -122.49     81.66 o 
   0  -5  11      153.19        3.08     54.58 o 
   1  -5  11      117.25       28.44     47.60 o 
   2  -5  11      572.50      528.90     88.38 o 
   3  -5  11      677.49      610.53    127.51 o 
   4  -5  11        4.28      -46.24     51.23 o 
   5  -5  11      946.04      887.26    135.64 o 
   6  -5  11     3605.04     4705.26    343.97 o 
   7  -5  11      598.84      670.43    150.33 o 
   8  -5  11       48.50     -140.28     94.19 o 
   9  -5  11      176.52       63.56    112.12 o 
  10  -5  11      792.11      886.33    173.22 o 
  11  -5  11        1.50       -5.26    121.10 o 
  12  -5  11      357.34      282.24    161.31 o 
  -7  -4  11      261.23      248.37    155.28 o 
  -6  -4  11        2.48     -140.28    125.43 o 
  -5  -4  11       47.64      -62.48    119.71 o 
  -4  -4  11     1336.90     2229.91    240.19 o 
  -3  -4  11     1080.01     1276.68    186.68 o 
  -2  -4  11        3.21      -98.06     84.45 o 
  -1  -4  11      600.04      673.98    131.31 o 
   0  -4  11     1193.23     1482.50    157.47 o 
   1  -4  11      221.12      191.32     97.13 o 
   2  -4  11      281.27      147.70     62.46 o 
   3  -4  11        8.78      -65.83     43.89 o 
   4  -4  11      259.19      104.30     55.47 o 
   5  -4  11      322.84      502.63    121.72 o 
   6  -4  11     3115.57     3478.33    280.71 o 
   7  -4  11      577.63      504.18    127.13 o 
   8  -4  11        0.20      -99.14     87.85 o 
   9  -4  11      713.22      656.66    158.22 o 
  10  -4  11     1908.75     1943.47    226.58 o 
  11  -4  11       58.14      -72.54    115.38 o 
  12  -4  11      113.11      -47.02    139.04 o 
  -8  -3  11       13.50     -106.87    149.71 o 
  -7  -3  11        8.12     -147.86    115.38 o 
  -6  -3  11       70.92      -75.47    125.58 o 
  -5  -3  11       12.51      -32.94    113.99 o 
  -4  -3  11      772.98     1144.29    182.65 o 
  -3  -3  11      541.38      659.60    151.57 o 
  -2  -3  11       61.95      -79.03     77.02 o 
  -1  -3  11        5.39       24.92     41.94 o 
   0  -3  11     2242.97     1827.63    175.39 o 
   1  -3  11     1070.08     1057.70    135.79 o 
   2  -3  11       40.28      -39.90     62.02 o 
   3  -3  11      308.39      210.14     54.31 o 
   4  -3  11     1496.12     1320.35    107.64 o 
   5  -3  11       52.54      -71.76     56.14 o 
   6  -3  11     1101.03      886.02    134.71 o 
   7  -3  11        0.78      -62.48     72.07 o 
   8  -3  11       13.77      -68.21     68.82 o 
   9  -3  11     1036.37     1050.74    177.24 o 
  10  -3  11     2260.84     2388.90    239.42 o 
  11  -3  11      148.11      113.21    131.15 o 
  12  -3  11       23.42     -166.80    111.20 o 
  13  -3  11      648.08      791.53    196.11 o 
  -8  -2  11       21.30     -154.66    129.14 o 
  -7  -2  11       39.31      -29.54    118.63 o 
  -6  -2  11      528.82      486.55    161.78 o 
  -5  -2  11      243.12      329.57    132.54 o 
  -4  -2  11      214.89      262.91    103.93 o 
  -3  -2  11        4.36     -117.08     88.78 o 
  -2  -2  11        4.02      -63.07     77.64 o 
  -1  -2  11      158.82       51.65     51.45 o 
   1  -2  11     1067.76     1318.75    147.08 o 
   2  -2  11      387.33      409.53     96.51 o 
   3  -2  11     1756.79     1811.24    180.03 o 
   4  -2  11     3023.12     3029.66    238.64 o 
   5  -2  11      186.32       99.75     88.31 o 
   6  -2  11      560.81      463.81    107.49 o 
   7  -2  11      139.98      135.17     84.60 o 
   8  -2  11      843.85      957.63    159.46 o 
   9  -2  11      416.13      320.91    124.35 o 
  10  -2  11     1163.72     1338.39    184.05 o 
  11  -2  11       14.12     -113.06     96.20 o 
  12  -2  11       14.78     -151.72    107.64 o 
  13  -2  11      813.35     1109.49    210.18 o 
  -8  -1  11        4.03     -178.40    118.93 o 
  -7  -1  11      227.22       92.02    128.67 o 
  -6  -1  11     1385.78     1985.70    236.63 o 
  -5  -1  11      698.27      850.14    151.72 o 
  -4  -1  11       52.70      -33.87     95.58 o 
  -3  -1  11       24.24       12.97     65.19 o 
  -2  -1  11        4.71      -29.54     73.31 o 
  -1  -1  11      722.05      853.93    100.84 o 
   0  -1  11      694.91      890.65    169.35 o 
   1  -1  11      584.84      483.15    102.54 o 
   2  -1  11        1.66      -53.98     52.12 o 
   3  -1  11     2337.93     2599.70    214.82 o 
   4  -1  11     3905.20     3786.88    274.83 o 
   5  -1  11       91.30      -66.50     53.67 o 
   6  -1  11        4.08      -83.98     58.62 o 
   7  -1  11     1249.34     1019.54     94.25 o 
   8  -1  11     1881.78     2024.56    133.94 o 
   9  -1  11        0.19      -92.22     61.48 o 
  10  -1  11      117.39       56.45     98.36 o 
  11  -1  11      187.24      -10.83    102.38 o 
  12  -1  11        0.38     -151.49    100.99 o 
  13  -1  11     1007.50      930.88    199.82 o 
  -9   0  11       93.55      -45.78    112.13 o 
  -8   0  11       12.08     -137.80     96.82 o 
  -7   0  11       89.06      119.86    110.42 o 
  -6   0  11     1310.50     1969.92    222.25 o 
  -5   0  11      595.98      636.42    135.17 o 
  -4   0  11       88.57      -30.51     53.44 o 
  -3   0  11      495.78      671.66    129.76 o 
  -2   0  11     1268.46      935.67    142.75 o 
  -1   0  11       85.20       -8.20     82.59 o 
   0   0  11      266.91      424.00    135.10 o 
   1   0  11       53.12       21.45     45.95 o 
   2   0  11      349.51      141.97     78.87 o 
   3   0  11      711.04      806.06    127.75 o 
   4   0  11     1717.45     1446.35    159.46 o 
   5   0  11       48.71       -8.97     55.37 o 
   6   0  11      176.14       38.97     44.20 o 
   7   0  11     2777.38     2235.01    139.75 o 
   8   0  11     3352.18     3451.37    188.10 o 
   9   0  11      177.78      186.01     61.20 o 
  10   0  11       41.71      -50.80     49.46 o 
  11   0  11     1192.25     1154.64    117.66 o 
  12   0  11      122.73       49.34    121.25 o 
  13   0  11      446.84      241.72    149.87 o 
  -9   1  11       42.63        2.47    126.66 o 
  -8   1  11      169.69      -63.57    105.48 o 
  -7   1  11       11.08       -4.79    114.91 o 
  -6   1  11      605.57      591.56    133.78 o 
  -5   1  11      207.06      112.12    101.61 o 
  -4   1  11        4.58      -74.80     49.87 o 
  -3   1  11     2061.06     1987.09    205.85 o 
  -2   1  11     3764.72     4105.33    300.20 o 
  -1   1  11     1158.66     1022.59    147.86 o 
   0   1  11        4.88      -48.81     43.53 o 
   1   1  11     2551.36     2569.95    252.33 o 
   3   1  11       89.67        0.15     56.76 o 
   4   1  11      879.74      836.38    114.45 o 
   5   1  11      202.44      155.28     70.37 o 
   6   1  11       99.10       63.12     47.28 o 
   7   1  11     2062.30     2026.10    134.15 o 
   8   1  11     3345.85     3632.72    196.07 o 
   9   1  11      583.31      486.43     81.25 o 
  10   1  11      160.67      130.59     66.47 o 
  11   1  11     3039.50     3273.00    353.01 o 
  12   1  11     1441.16     1444.33    144.02 o 
  13   1  11       32.05     -141.05    116.46 o 
  -9   2  11      267.01      387.57    151.57 o 
  -8   2  11      801.91      902.26    178.02 o 
  -7   2  11       42.47      -13.30     99.91 o 
  -6   2  11      170.50      180.03     94.81 o 
  -5   2  11       18.58      -71.48     58.31 o 
  -4   2  11        6.18     -119.48     79.65 o 
  -3   2  11      651.20      783.79    142.60 o 
  -2   2  11     2320.61     2514.17    222.25 o 
  -1   2  11      333.01      355.86    102.70 o 
   0   2  11        4.96      -50.26     62.17 o 
   1   2  11     4180.54     3886.68    343.43 o 
   2   2  11     4347.07     3904.46    241.27 o 
   3   2  11       11.27      -53.36     45.32 o 
   4   2  11        6.68      -30.78     47.17 o 
   5   2  11     2487.25     2062.63    128.87 o 
   6   2  11     1934.09     1621.74    118.03 o 
   7   2  11      585.39      677.46     85.10 o 
   8   2  11     1102.84     1107.73    104.02 o 
   9   2  11        5.05      -66.48     44.32 o 
  10   2  11      327.43      232.77     79.60 o 
  11   2  11     2837.44     3117.42    197.66 o 
  12   2  11     1359.71     1306.11    138.17 o 
  13   2  11        1.59     -110.77     73.85 o 
  14   2  11      248.04      283.94    138.27 o 
  -9   3  11      273.52      175.08    117.70 o 
  -8   3  11     1086.51     1493.36    212.35 o 
  -7   3  11      217.10      114.91     98.83 o 
  -6   3  11        4.76      -85.39     60.32 o 
  -5   3  11      687.17      491.51     95.00 o 
  -4   3  11      663.54      401.18    131.46 o 
  -3   3  11        1.56      -37.27     77.79 o 
  -2   3  11      522.48      354.00    101.15 o 
  -1   3  11      324.67      214.21     95.12 o 
   0   3  11      571.04      311.78     98.67 o 
   1   3  11     3621.51     3925.46    290.30 o 
   2   3  11     5381.27     4827.28    216.02 o 
   3   3  11        3.09      -57.67     42.36 o 
   5   3  11     6304.24     6204.26    275.05 o 
   6   3  11     5318.89     6127.04    275.96 o 
   7   3  11        4.21      -33.56     39.97 o 
   8   3  11        6.91      -47.91     40.05 o 
   9   3  11     1373.89     1255.21    115.49 o 
  10   3  11       45.32      -86.73     57.82 o 
  11   3  11     1577.81     1498.55    143.57 o 
  12   3  11      583.57      510.88    103.95 o 
  13   3  11       34.03      -77.18    103.31 o 
  -9   4  11      157.54      154.97    131.15 o 
  -8   4  11      570.05      594.66    137.03 o 
  -7   4  11       82.27      -53.93     71.94 o 
  -6   4  11       15.98      -90.21     60.14 o 
  -5   4  11      938.72     1092.33    188.38 o 
  -4   4  11     2858.73     3327.69    284.73 o 
  -3   4  11      199.24      253.17     99.76 o 
  -2   4  11        0.27     -103.70     69.13 o 
  -1   4  11     1752.53     1551.25    177.40 o 
   0   4  11     1223.86     1028.47    149.09 o 
   1   4  11      956.68      830.19    132.08 o 
   2   4  11     3538.77     4021.19    287.52 o 
   3   4  11       24.78        0.58     35.02 o 
   4   4  11        0.78      -10.91     36.44 o 
   5   4  11     5694.62     6134.23    272.28 o 
   6   4  11     5218.79     5130.36    415.19 o 
   7   4  11       84.05       54.91     51.91 o 
   8   4  11      342.04      437.72     80.55 o 
   9   4  11     3318.59     3311.11    211.65 o 
  10   4  11      237.53      167.02     80.58 o 
  11   4  11      517.01      535.45    103.18 o 
  12   4  11        9.05      -72.56     66.70 o 
  13   4  11      542.37      517.48    161.16 o 
  -8   5  11      231.33      158.68    108.26 o 
  -7   5  11        0.33      -88.60     69.70 o 
  -6   5  11        7.73      -94.68     63.12 o 
  -5   5  11      607.03      816.43    175.39 o 
  -4   5  11     1676.22     1499.09    192.09 o 
  -3   5  11      181.50      162.24    109.50 o 
  -2   5  11      138.30       48.56    107.64 o 
  -1   5  11     3392.73     2937.33    243.59 o 
   0   5  11     1766.87     1777.83    185.90 o 
   1   5  11        3.04      -46.86     52.12 o 
   2   5  11      143.84      101.61     69.90 o 
   3   5  11      691.90      733.37    123.73 o 
   4   5  11       18.09      -40.60     27.07 o 
   5   5  11     2383.29     2452.28    119.06 o 
   6   5  11     1837.70     1768.66     97.26 o 
   7   5  11      337.47      191.01     79.81 o 
   8   5  11       27.62      -33.89     50.29 o 
   9   5  11     6619.58     7204.72    333.95 o 
  10   5  11     2543.21     2571.16    175.35 o 
  11   5  11       93.87       27.06     69.66 o 
  12   5  11      357.88      387.88    133.16 o 
  13   5  11     1024.40     1214.97    213.90 o 
  -8   6  11        4.83     -116.11     77.41 o 
  -7   6  11      137.74       84.67     80.52 o 
  -6   6  11      250.33      153.61     83.73 o 
  -5   6  11      107.58      -21.34    105.94 o 
  -4   6  11      503.38      674.29    163.63 o 
  -2   6  11       61.34     -119.71     79.81 o 
  -1   6  11     3035.88     3135.29    252.72 o 
   0   6  11     3495.82     2985.43    242.35 o 
   1   6  11      221.32      294.30     91.56 o 
   2   6  11      270.71      157.60     73.46 o 
   3   6  11     3262.03     3359.40    257.51 o 
   4   6  11     1650.94     1750.42    265.04 o 
   5   6  11      554.18      537.83     65.61 o 
   6   6  11        3.93       -1.57     34.78 o 
   7   6  11       60.22       32.58     69.93 o 
   8   6  11     1524.19     1269.62     93.56 o 
   9   6  11     1563.43     1653.48    203.84 o 
  10   6  11      139.55       18.12     67.72 o 
  11   6  11        0.06      -83.67     92.18 o 
  12   6  11     1145.37     1166.87    211.42 o 
  13   6  11     2686.72     3453.74    347.68 o 
  -8   7  11       49.47      -67.44     81.85 o 
  -7   7  11      490.51      628.67    109.17 o 
  -6   7  11      797.39      852.01    119.25 o 
  -5   7  11       18.39     -151.26    111.51 o 
  -4   7  11       17.07     -135.48     90.32 o 
  -3   7  11      149.82      -93.42    102.85 o 
  -2   7  11        3.06      -99.91     67.59 o 
  -1   7  11     2214.35     2215.83    210.49 o 
   0   7  11     1595.80     1618.38    178.48 o 
   1   7  11        6.32      -85.61     57.07 o 
   2   7  11      900.07      552.28    113.37 o 
   3   7  11     3558.35     3713.88    279.16 o 
   4   7  11     1598.07     1594.25    121.25 o 
   5   7  11        1.39      -56.62     37.75 o 
   6   7  11      155.32       80.35     57.76 o 
   7   7  11     1873.47     1931.04    109.31 o 
   8   7  11       15.30      -79.50     53.00 o 
   9   7  11      846.44      970.76     84.16 o 
  10   7  11        1.47      -63.14     46.03 o 
  11   7  11      122.91       19.80    115.99 o 
  12   7  11     1046.10      958.40    210.34 o 
  13   7  11     2089.27     2626.61    312.88 o 
  -7   8  11      831.34     1164.81    143.10 o 
  -6   8  11      608.14      640.90    192.24 o 
  -5   8  11       34.36     -105.32    127.13 o 
  -4   8  11      170.56      325.55    143.37 o 
  -3   8  11     1080.06     1075.47    181.73 o 
  -2   8  11      379.65      178.94    117.85 o 
  -1   8  11      286.13      230.28    100.07 o 
   0   8  11      637.73      570.22    135.02 o 
   1   8  11      192.46       37.12     86.92 o 
   2   8  11        3.52     -100.22     66.81 o 
   3   8  11     2709.96     2776.51    162.43 o 
   4   8  11      927.41      872.59     94.10 o 
   5   8  11       33.40      -39.55     49.75 o 
   6   8  11     1623.62     1366.29    165.79 o 
   7   8  11     4999.72     5229.87    262.68 o 
   8   8  11      277.73      149.37    157.51 o 
   9   8  11       59.54      -30.20     61.13 o 
  10   8  11      366.31      289.67    135.48 o 
  11   8  11      291.94      325.86    155.74 o 
  12   8  11      319.48      264.15    148.47 o 
  -7   9  11      585.31      749.92    216.97 o 
  -6   9  11      601.44      667.49    206.78 o 
  -5   9  11        0.07     -177.01    118.01 o 
  -4   9  11      137.41       80.58    117.85 o 
  -3   9  11     1966.25     1812.63    212.81 o 
  -2   9  11      331.43      140.43    108.72 o 
  -1   9  11       16.72     -103.70     69.13 o 
   0   9  11      689.80      643.22    134.56 o 
   1   9  11      548.94      519.65    124.66 o 
   2   9  11        0.05      -77.79     73.77 o 
   3   9  11     1252.86     1224.89    113.35 o 
   4   9  11      309.61      313.09    106.48 o 
   5   9  11      108.28      -46.80     59.90 o 
   6   9  11      904.85      769.18    104.44 o 
   7   9  11     4814.70     4978.68    255.87 o 
   8   9  11      796.54      749.63    104.63 o 
   9   9  11        0.10     -127.36     84.91 o 
  10   9  11     1113.94     1184.66    197.19 o 
  11   9  11      980.24      882.47    190.23 o 
  12   9  11       79.35      -51.19    147.86 o 
  -6  10  11       35.06      -37.43    154.97 o 
  -5  10  11       31.81     -198.82    132.54 o 
  -4  10  11      104.46      -91.87    110.58 o 
  -3  10  11     2032.79     2116.54    242.35 o 
  -2  10  11      992.33     1130.53    207.09 o 
  -1  10  11      137.92     -157.52    105.02 o 
   0  10  11      330.66      187.14    107.49 o 
   1  10  11     3804.13     4292.78    327.11 o 
   2  10  11      561.96      732.44    142.29 o 
   3  10  11      164.66       47.27     62.98 o 
   4  10  11      186.62      171.57     72.16 o 
   5  10  11      304.51      195.22     86.14 o 
   6  10  11      655.48      677.17    109.91 o 
   7  10  11     1416.01     1452.90    132.91 o 
   8  10  11      234.69      250.69    119.09 o 
   9  10  11       11.09      -93.72     93.57 o 
  10  10  11     1330.04     1696.63    249.62 o 
  11  10  11     2176.70     2613.93    303.75 o 
  -5  11  11      346.77      334.05    173.99 o 
  -4  11  11        4.70     -185.83    123.88 o 
  -3  11  11      817.94      867.62    197.35 o 
  -2  11  11       81.07       56.45    129.29 o 
  -1  11  11       34.17      -93.72    109.19 o 
   0  11  11      985.74      907.06    168.74 o 
   1  11  11     2423.19     2816.69    268.49 o 
   2  11  11      603.78      640.28    152.65 o 
   3  11  11       11.63      -81.59     54.39 o 
   4  11  11      883.81      988.18    122.63 o 
   5  11  11     2736.08     2840.37    187.34 o 
   6  11  11        4.80      -90.45     60.30 o 
   7  11  11      682.32      716.82    154.04 o 
   8  11  11        3.07     -108.42    100.22 o 
   9  11  11       25.14     -131.62    113.68 o 
  10  11  11      838.51     1045.94    225.94 o 
  -4  12  11      178.60       16.70    152.03 o 
  -3  12  11        3.59     -177.40    122.34 o 
  -2  12  11        5.89     -143.37     96.35 o 
  -1  12  11      148.88       47.63    108.72 o 
   0  12  11      205.67       94.65    113.21 o 
   1  12  11     1628.03     1709.78    215.60 o 
   2  12  11      165.79      -98.98    123.11 o 
   3  12  11       30.16     -128.52    107.49 o 
   4  12  11     2125.77     2054.48    158.34 o 
   5  12  11     2407.43     2784.75    189.19 o 
   6  12  11       32.48      121.71    107.02 o 
   7  12  11       47.33       36.03     92.48 o 
   8  12  11      430.96      398.24    154.20 o 
   9  12  11      259.47      344.88    162.24 o 
  -3  13  11       60.19     -135.95    142.75 o 
  -2  13  11      444.69      440.46    178.32 o 
  -1  13  11      590.17      601.62    189.31 o 
   0  13  11        0.02     -156.59    104.40 o 
   1  13  11      427.58      470.00    163.17 o 
   3  13  11        3.64     -162.63    108.42 o 
   4  13  11      816.86      958.16    124.08 o 
   5  13  11     1143.59     1293.70    199.20 o 
   6  13  11       68.48       32.63    103.62 o 
   7  13  11       50.97       82.12    118.31 o 
   8  13  11     1285.19     1336.85    227.34 o 
  -1  14  11      889.49     1214.20    229.81 o 
   0  14  11       91.68       16.08    137.33 o 
   1  14  11        6.33      -87.54    131.00 o 
   2  14  11      285.72       68.98    139.04 o 
   3  14  11      227.20      202.14    137.96 o 
   5  14  11      397.45      472.63    149.09 o 
   6  14  11        0.04     -149.87     99.91 o 
  -1  -9  12      242.66      143.68    153.73 o 
   0  -9  12        0.44     -165.49    133.94 o 
   1  -9  12       16.21     -163.01    130.69 o 
   2  -9  12       11.28     -123.27    118.47 o 
   3  -9  12        7.59      -84.91    122.96 o 
   4  -9  12      299.90      184.05    163.32 o 
   5  -9  12      266.34      285.64    126.98 o 
   6  -9  12       48.94      -33.72    113.21 o 
  -2  -8  12      459.64      819.67    196.57 o 
  -1  -8  12      541.45      751.93    191.47 o 
   0  -8  12       74.64      -41.76    118.63 o 
   1  -8  12       50.64      152.64    139.04 o 
   2  -8  12      327.51      500.47    155.74 o 
   3  -8  12       36.59     -164.48    109.65 o 
   4  -8  12      139.73       27.10     99.52 o 
   5  -8  12       37.53     -109.19     89.55 o 
   6  -8  12        7.42      -92.80     96.66 o 
   7  -8  12       77.97       49.80    129.29 o 
   8  -8  12      657.77      772.35    180.95 o 
  -1  -7  12      595.01      803.90    177.55 o 
   0  -7  12       50.58       69.29    109.50 o 
   1  -7  12       78.17      177.40    118.32 o 
   2  -7  12     1024.35     1526.91    213.74 o 
   3  -7  12      510.18      508.63    102.09 o 
   4  -7  12        0.14     -137.80     91.87 o 
   5  -7  12        6.04      -72.07     85.37 o 
   6  -7  12      258.33      170.75    119.71 o 
   7  -7  12       15.36     -145.69     97.13 o 
   8  -7  12      304.18      255.18    134.40 o 
   9  -7  12        1.11      -29.85    114.45 o 
  -5  -6  12       15.56     -203.46    135.64 o 
  -4  -6  12      204.47      198.28    142.13 o 
  -3  -6  12       79.71       44.85    123.11 o 
  -2  -6  12      162.15      129.60    121.71 o 
   0  -6  12       19.38       85.06    107.48 o 
   1  -6  12       84.78      117.69    111.20 o 
   2  -6  12     1423.44     1846.29    144.64 o 
   3  -6  12      525.93      429.56     92.97 o 
   4  -6  12       16.17      -83.36     86.92 o 
   5  -6  12      411.20      482.84    135.02 o 
   6  -6  12     1519.15     1646.83    201.21 o 
   7  -6  12      481.83      335.44    134.09 o 
   8  -6  12      104.63      100.37    113.52 o 
   9  -6  12        6.27      -74.39     90.79 o 
  10  -6  12      171.99       30.47    128.83 o 
  -6  -5  12       14.64       -8.04    153.73 o 
  -5  -5  12       70.39      -14.54    139.04 o 
  -4  -5  12      805.73      852.93    178.48 o 
  -3  -5  12      479.51      571.30    152.03 o 
  -2  -5  12        9.80     -127.29    101.61 o 
  -1  -5  12       12.12     -131.93     90.17 o 
   0  -5  12      392.22      292.29    105.48 o 
   1  -5  12        0.10      -71.09     56.26 o 
   2  -5  12      617.76      787.93    104.58 o 
   3  -5  12      561.40      437.21     88.30 o 
   4  -5  12        4.01      -71.30     84.60 o 
   5  -5  12      765.77     1128.67    166.57 o 
   6  -5  12     2717.26     3127.10    273.29 o 
   7  -5  12      468.69      665.79    155.74 o 
   8  -5  12        5.37     -137.57     91.71 o 
   9  -5  12      274.01      402.10    144.76 o 
  10  -5  12      680.25      950.52    191.78 o 
  11  -5  12        0.01     -150.49    102.08 o 
  -6  -4  12        1.02     -106.41    137.03 o 
  -5  -4  12       31.99     -155.13    118.47 o 
  -4  -4  12      713.49      997.84    185.28 o 
  -3  -4  12      731.03      669.19    164.10 o 
  -2  -4  12       38.81      -37.12    103.62 o 
  -1  -4  12      434.06      594.50    133.32 o 
   0  -4  12     1948.58     2475.11    157.17 o 
   1  -4  12       72.00       57.22     94.19 o 
   2  -4  12      299.42      239.94     73.92 o 
   3  -4  12       31.35        6.33     58.84 o 
   4  -4  12      367.19      347.66    117.08 o 
   5  -4  12      133.78      232.60    113.99 o 
   6  -4  12     1991.17     2312.80    228.59 o 
   7  -4  12      412.21      465.52    130.53 o 
   8  -4  12        8.47     -120.64     80.42 o 
   9  -4  12      716.08      809.16    158.53 o 
  10  -4  12     1481.16     1746.13    219.00 o 
  11  -4  12       60.62      -97.75    118.78 o 
  12  -4  12       32.54     -139.97    131.77 o 
  -7  -3  12        0.00      -83.98    146.62 o 
  -6  -3  12       91.08     -163.55    109.04 o 
  -5  -3  12        0.41      -12.99    126.97 o 
  -4  -3  12      449.00      627.91    159.92 o 
  -3  -3  12      364.65      493.97    143.37 o 
  -2  -3  12        0.81     -111.97     93.72 o 
  -1  -3  12      161.04      394.22    118.16 o 
   1  -3  12     2761.92     3184.48    259.21 o 
   2  -3  12        0.28       51.66     76.55 o 
   3  -3  12      446.08      329.89     81.04 o 
   4  -3  12      861.17      847.67    150.64 o 
   5  -3  12       11.25      -96.74     64.49 o 
   6  -3  12      579.99      451.60    118.47 o 
   7  -3  12        6.59      -49.03     81.82 o 
   8  -3  12       15.23       11.91     90.78 o 
   9  -3  12      895.38      961.50    174.92 o 
  10  -3  12     1510.11     1473.41    201.37 o 
  11  -3  12      110.99        7.27    122.02 o 
  12  -3  12        0.09     -169.82    113.21 o 
  -7  -2  12       50.61     -119.86    132.70 o 
  -6  -2  12      433.81      689.14    163.32 o 
  -5  -2  12      297.52       95.73    117.07 o 
  -4  -2  12       24.95       21.19     94.34 o 
  -3  -2  12        0.81       11.29    104.08 o 
  -2  -2  12       31.10       -6.96     79.80 o 
  -1  -2  12      590.69      743.38    110.69 o 
   0  -2  12     1472.78     1883.52    133.44 o 
   1  -2  12      202.95      -45.01     64.80 o 
   2  -2  12      280.14      153.26     81.66 o 
   3  -2  12     1358.57     1599.82    175.08 o 
   4  -2  12     2918.73     3292.43    267.41 o 
   5  -2  12      314.83      240.79     99.91 o 
   6  -2  12      252.83       83.82     84.91 o 
   7  -2  12      156.32      104.08     94.65 o 
   8  -2  12      620.97      581.97    140.28 o 
   9  -2  12      231.37       41.29    101.76 o 
  10  -2  12      413.09      311.94    132.85 o 
  11  -2  12       15.96     -101.46     84.14 o 
  12  -2  12        8.73     -161.00    107.33 o 
  13  -2  12      734.04     1303.75    227.49 o 
  -8  -1  12        0.14     -173.53    116.61 o 
  -7  -1  12      182.32      198.43    133.32 o 
  -6  -1  12     1014.98     1497.69    207.71 o 
  -5  -1  12      558.02      713.73    153.89 o 
  -4  -1  12       42.57      -34.18    106.56 o 
  -3  -1  12      148.99      224.09    102.08 o 
  -2  -1  12      543.55      802.51    164.56 o 
  -1  -1  12      167.24     -102.41     68.39 o 
   0  -1  12      424.15      525.96     86.99 o 
   2  -1  12      129.16       60.93     75.94 o 
   3  -1  12     1537.16     1637.71    168.58 o 
   4  -1  12     2358.26     2677.96    233.07 o 
   5  -1  12       79.71      -44.39     81.04 o 
   6  -1  12      118.40        3.40     74.08 o 
   7  -1  12     1446.11     1109.34    163.17 o 
   8  -1  12     1496.94     1321.80    113.54 o 
   9  -1  12        4.51     -125.74     83.83 o 
  10  -1  12        9.85     -116.00     91.10 o 
  11  -1  12      719.72      869.32    178.17 o 
  12  -1  12        1.56     -147.39    106.41 o 
  13  -1  12      780.10      861.74    195.34 o 
  -8   0  12        6.96     -155.43    103.62 o 
  -7   0  12       28.63       64.34    127.90 o 
  -6   0  12      726.08     1191.00    195.18 o 
  -5   0  12      420.37      363.75    124.66 o 
  -4   0  12       36.52      -69.91     98.83 o 
  -3   0  12      933.52     1228.74    175.70 o 
  -2   0  12     2374.74     3132.66    267.72 o 
  -1   0  12       13.03        0.46     83.36 o 
   0   0  12       26.47        9.62     49.81 o 
   1   0  12      321.62      430.59     79.53 o 
   2   0  12      541.52      336.53    102.85 o 
   3   0  12      284.85      276.21     92.49 o 
   4   0  12     1318.63     1256.11    156.98 o 
   5   0  12       50.85      -39.44     63.57 o 
   6   0  12      108.70       80.58     75.01 o 
   7   0  12     2322.45     2127.62    140.44 o 
   8   0  12     2211.76     1929.95    137.41 o 
   9   0  12       74.84      -37.51     50.13 o 
  10   0  12       27.75      -48.42     54.59 o 
  11   0  12     1274.79     1398.09    197.04 o 
  12   0  12      410.38      424.38    157.29 o 
  13   0  12      280.57      269.87    151.10 o 
  -8   1  12      174.37      107.18    139.04 o 
  -7   1  12        5.20      -14.69    120.94 o 
  -6   1  12      345.39      422.21    130.07 o 
  -5   1  12       58.81      -24.28    103.78 o 
  -4   1  12        1.24      -93.49     62.33 o 
  -3   1  12      494.83      848.44    167.19 o 
  -2   1  12     2383.75     2391.37    228.43 o 
  -1   1  12       32.96      -69.44     67.90 o 
   0   1  12      144.55       88.70     56.19 o 
   1   1  12     2492.99     3314.98    178.70 o 
   2   1  12     1982.86     1593.65    168.99 o 
   3   1  12       25.19      -89.08     59.39 o 
   4   1  12      387.22      246.82     91.56 o 
   5   1  12      296.63      328.33     98.98 o 
   6   1  12      192.36       75.63     73.46 o 
   7   1  12     1393.55     1340.61    112.26 o 
   8   1  12     1366.61     1250.58    116.68 o 
   9   1  12        6.84      -73.26     48.84 o 
  10   1  12       34.56       47.17    100.84 o 
  11   1  12     2137.37     2440.93    177.65 o 
  12   1  12     1483.13     1346.23    145.19 o 
  13   1  12        1.91     -166.88    119.09 o 
  -8   2  12      658.31      817.35    170.28 o 
  -7   2  12       93.02      -53.98    112.28 o 
  -6   2  12       54.36     -107.95     81.35 o 
  -5   2  12      102.34       23.45     74.24 o 
  -4   2  12       97.33     -154.97    103.31 o 
  -3   2  12     1112.03     1181.57    173.68 o 
  -2   2  12      904.16     1130.84    158.99 o 
  -1   2  12        1.19      -33.87     73.15 o 
   0   2  12       56.77     -103.93     78.26 o 
   1   2  12     3355.40     3382.02    180.36 o 
   2   2  12     3618.53     3538.12    187.11 o 
   3   2  12       21.96      -65.07     43.38 o 
   4   2  12      108.45       98.83     77.64 o 
   5   2  12     2567.64     2289.76    205.24 o 
   6   2  12     1397.73     1232.08    107.56 o 
   7   2  12      390.13      369.32     75.43 o 
   8   2  12      418.86      280.92     69.12 o 
   9   2  12       22.96      -72.47     50.31 o 
  10   2  12      115.02       19.04    130.69 o 
  11   2  12     2082.24     2285.46    174.15 o 
  12   2  12     1226.96     1062.23    184.12 o 
  13   2  12        1.84     -109.69     73.13 o 
  -8   3  12      700.18     1008.36    191.16 o 
  -7   3  12      135.97       16.55    117.38 o 
  -6   3  12        3.07      -89.24     79.65 o 
  -5   3  12      481.88      649.47    103.10 o 
  -4   3  12      889.35      895.15    172.45 o 
  -3   3  12      168.21      218.68    114.14 o 
  -2   3  12      186.29      293.69    105.02 o 
  -1   3  12      535.05      855.40    148.47 o 
   0   3  12      387.95      287.50    119.55 o 
   1   3  12     2203.68     2251.87    220.70 o 
   2   3  12     4232.63     4073.01    199.48 o 
   3   3  12       20.93       22.82     45.68 o 
   4   3  12      158.34      169.50     57.83 o 
   5   3  12     5180.43     4657.47    324.94 o 
   6   3  12     3261.72     3142.29    178.10 o 
   7   3  12       51.31      -67.25     45.89 o 
   8   3  12        1.49      -72.03     48.02 o 
   9   3  12      765.16      862.57    112.12 o 
  10   3  12       28.55      -39.04     61.00 o 
  11   3  12      871.49      751.84    117.67 o 
  12   3  12      225.59      152.99     88.99 o 
  13   3  12       53.42       24.71     87.48 o 
  -8   4  12      364.15      449.58    146.93 o 
  -7   4  12       57.54      -24.28     95.43 o 
  -6   4  12        7.54      -96.62     64.42 o 
  -5   4  12     1113.69     1266.78    209.57 o 
  -4   4  12     1743.69     2118.24    232.15 o 
  -3   4  12       54.48      -87.38     92.33 o 
  -2   4  12        1.07      -55.37     82.13 o 
  -1   4  12     1921.60     2139.12    217.30 o 
   0   4  12      912.84      850.14    154.35 o 
   1   4  12      393.09      254.25     96.82 o 
   2   4  12     1292.26     1065.43    141.36 o 
   3   4  12       12.69        2.54     38.81 o 
   4   4  12      100.59       58.33     56.60 o 
   5   4  12     3503.98     3928.01    161.32 o 
   6   4  12     2301.79     2309.49    150.64 o 
   7   4  12       48.17       -8.95     50.88 o 
   8   4  12      239.90      182.97     76.47 o 
   9   4  12     3440.59     3377.02    204.45 o 
  10   4  12      656.71      683.41    111.97 o 
  11   4  12      305.43      230.07     85.08 o 
  12   4  12       31.32      -17.64     66.48 o 
  13   4  12      590.70      670.58    174.30 o 
  -8   5  12       98.22       98.21    115.37 o 
  -7   5  12        3.92      -68.27     76.99 o 
  -6   5  12        4.32     -116.82     77.88 o 
  -5   5  12      614.16      772.19    182.81 o 
  -4   5  12     1053.51     1563.32    208.33 o 
  -3   5  12       65.68     -113.99     90.63 o 
  -2   5  12      126.42       -5.41     89.55 o 
  -1   5  12     2668.62     2899.74    258.13 o 
   0   5  12     1743.50     1453.00    168.74 o 
   1   5  12       29.43        3.40     76.71 o 
   2   5  12      214.66       78.87     73.77 o 
   3   5  12      887.58      636.73    119.24 o 
   4   5  12        1.66     -101.15     67.43 o 
   5   5  12     1752.23     1576.55     97.39 o 
   6   5  12      534.56      695.08     98.07 o 
   7   5  12       55.35      -64.27     42.85 o 
   8   5  12      398.60      260.98    122.72 o 
   9   5  12     4073.89     4280.25    240.10 o 
  10   5  12     1373.05     1277.16    138.93 o 
  11   5  12        0.59      -65.13     66.78 o 
  12   5  12      500.78      441.08    151.57 o 
  13   5  12     1144.79     1298.80    217.44 o 
  -7   6  12      205.62      205.83    160.38 o 
  -6   6  12      242.17      178.02     93.49 o 
  -5   6  12       58.22       45.47    126.51 o 
  -4   6  12      389.49      585.22    171.21 o 
  -3   6  12        3.06     -107.49     94.34 o 
  -2   6  12       35.85      -66.20     91.71 o 
  -1   6  12     2114.45     2442.10    232.77 o 
   0   6  12     2688.19     3148.75    262.31 o 
   1   6  12      150.68      144.29     82.59 o 
   2   6  12      378.48      242.03     96.35 o 
   3   6  12     2738.59     2474.12    217.92 o 
   4   6  12      976.81      903.39     99.60 o 
   5   6  12      124.60       32.52     43.15 o 
   6   6  12      206.53      136.47     51.27 o 
   7   6  12      132.28       60.07     69.72 o 
   8   6  12     1257.48     1168.37     93.03 o 
   9   6  12      924.31      939.57     94.88 o 
  10   6  12       39.49      -20.57     84.14 o 
  11   6  12       11.40      -78.41     72.28 o 
  12   6  12     1129.23     1034.50    200.44 o 
  13   6  12     2425.29     3037.55    323.24 o 
  -7   7  12      438.93      630.85    119.35 o 
  -6   7  12      546.87      453.53    106.74 o 
  -5   7  12       10.71     -140.36     93.57 o 
  -4   7  12        2.74     -103.78    115.53 o 
  -3   7  12      276.24      217.13    141.82 o 
  -2   7  12       38.10      -29.23     99.60 o 
  -1   7  12     1283.42     1312.87    170.90 o 
   0   7  12     1225.74     1311.33    171.52 o 
   1   7  12       32.88      -40.68     62.79 o 
   2   7  12      552.47      383.24    120.02 o 
   3   7  12     2798.51     2938.72    249.78 o 
   4   7  12      802.79      797.90     93.52 o 
   5   7  12        7.90      -67.91     47.56 o 
   6   7  12      544.93      546.38    106.87 o 
   7   7  12     2528.10     2493.33    130.95 o 
   8   7  12       71.94      -70.92     52.79 o 
   9   7  12      492.61      620.50     82.17 o 
  10   7  12       30.14      -28.57     52.27 o 
  11   7  12      165.76      252.39    145.38 o 
  12   7  12      628.21      874.73    203.53 o 
  -7   8  12      653.05      960.52    136.56 o 
  -6   8  12      491.93      510.68    188.53 o 
  -5   8  12        0.57     -182.50    130.38 o 
  -4   8  12      171.69      219.60    129.92 o 
  -3   8  12     1052.59     1195.18    213.28 o 
  -2   8  12      397.40      265.69    119.24 o 
  -1   8  12       49.53      -37.89     89.86 o 
   0   8  12      119.18      -39.28     97.44 o 
   1   8  12      208.32       28.46     99.13 o 
   2   8  12        0.70      -97.44     76.40 o 
   3   8  12     1729.30     1955.23    199.05 o 
   4   8  12      442.82      360.10    115.61 o 
   5   8  12        0.66      -53.67     73.15 o 
   6   8  12     1621.82     1302.98    122.65 o 
   7   8  12     4637.99     5150.83    261.39 o 
   8   8  12      490.26      422.94    156.44 o 
   9   8  12       20.28      -37.23     51.16 o 
  10   8  12      596.14      494.13    160.54 o 
  11   8  12      411.71      334.52    167.81 o 
  12   8  12      152.45       14.38    143.68 o 
  -6   9  12      339.08      247.60    165.33 o 
  -5   9  12        0.67     -139.35    121.87 o 
  -4   9  12       96.99      -73.15    121.87 o 
  -3   9  12     1611.04     2270.89    255.19 o 
  -2   9  12      408.78      332.35    148.63 o 
  -1   9  12        5.21     -135.72     90.48 o 
   0   9  12      838.27      960.42    174.61 o 
   1   9  12     1051.92      974.03    172.91 o 
   2   9  12        2.01      -50.42     72.69 o 
   3   9  12      923.61     1026.46    154.97 o 
   4   9  12       71.03      -33.96     52.75 o 
   5   9  12      147.59       10.74     67.69 o 
   6   9  12      688.11      530.66     98.37 o 
   7   9  12     3378.88     4041.81    225.48 o 
   8   9  12      670.25      626.94    101.27 o 
   9   9  12        0.60     -143.60     95.74 o 
  10   9  12     1107.60     1058.47    196.42 o 
  11   9  12     1349.34     1580.33    250.55 o 
  -5  10  12       55.19     -176.93    149.40 o 
  -4  10  12       44.56     -137.80    146.00 o 
  -3  10  12     1447.33     1798.40    240.19 o 
  -2  10  12      778.04      793.07    174.77 o 
  -1  10  12      190.22       21.34    126.51 o 
   0  10  12      168.71       35.88    112.12 o 
   1  10  12     2998.36     2910.42    258.59 o 
   2  10  12      632.74      882.93    172.14 o 
   3  10  12       22.36      -81.04     87.38 o 
   4  10  12      360.47      220.09     82.12 o 
   5  10  12      469.76      445.03    109.50 o 
   6  10  12      276.34      119.81     80.76 o 
   7  10  12     1077.52     1176.75    124.53 o 
   8  10  12       71.13       42.99    100.53 o 
   9  10  12       27.50      -48.72     96.97 o 
  10  10  12     1026.65     1124.81    219.14 o 
  11  10  12     1922.21     2232.54    292.93 o 
  -5  11  12      358.64      245.74    180.95 o 
  -4  11  12        5.62     -161.31    130.22 o 
  -3  11  12      299.81      243.42    156.98 o 
  -2  11  12        0.96     -158.22    105.48 o 
  -1  11  12       23.10     -152.65    109.19 o 
   0  11  12      774.91      794.93    182.65 o 
   1  11  12     1813.59     2106.02    235.70 o 
   2  11  12      527.56      639.82    161.16 o 
   3  11  12       53.25      -99.14    103.78 o 
   4  11  12     1063.15     1048.00    124.60 o 
   5  11  12     2796.54     2900.17    189.47 o 
   6  11  12        8.83     -121.26     86.46 o 
   7  11  12      347.06      210.75     87.59 o 
   8  11  12       49.96      -82.43    106.56 o 
   9  11  12       81.56     -141.52    124.35 o 
  10  11  12      528.46      493.35    161.78 o 
  -3  12  12        3.72     -177.01    118.01 o 
  -2  12  12        7.14      -80.42    134.71 o 
  -1  12  12      171.12      -23.04    131.62 o 
   0  12  12       38.04     -129.30    120.48 o 
   1  12  12     1013.72     1117.54    206.32 o 
   2  12  12       97.98      -62.48    126.82 o 
   3  12  12       67.42     -162.86    108.57 o 
   4  12  12     1735.31     1839.49    156.91 o 
   5  12  12     1891.42     2315.34    177.08 o 
   6  12  12       49.14        4.39     87.23 o 
   7  12  12        1.58     -105.17    104.86 o 
   8  12  12      597.24      619.87    172.14 o 
   9  12  12      224.67      169.04    148.47 o 
  -2  13  12      494.66      572.23    189.00 o 
  -1  13  12      559.32      474.18    166.57 o 
   0  13  12       20.30      -78.41    139.04 o 
   1  13  12       70.00      -48.72    130.22 o 
   2  13  12       11.30     -164.25    109.50 o 
   3  13  12       12.27     -167.96    111.97 o 
   4  13  12      538.61      718.61    116.55 o 
   5  13  12      758.43      775.96    117.54 o 
   6  13  12       47.07      -16.86    113.52 o 
   7  13  12       38.67     -119.86    113.99 o 
   1  14  12       47.80     -149.40    131.77 o 
   2  14  12      417.91      467.22    162.24 o 
   3  14  12      360.16      386.48    154.51 o 
   4  14  12       97.75      -34.64    132.24 o 
   5  14  12      213.50      252.08    135.17 o 
  -1  -8  13      359.37      223.93    156.36 o 
   0  -8  13       63.54     -146.77    115.69 o 
   1  -8  13       49.45       90.94    128.21 o 
   2  -8  13      308.66      387.26    154.04 o 
   3  -8  13       92.35     -165.80    143.06 o 
   4  -8  13       44.39       39.90    112.59 o 
   5  -8  13       12.84      -83.52     95.12 o 
   6  -8  13       35.56      -98.06    107.95 o 
  -1  -7  13      304.55      401.79    160.23 o 
   0  -7  13       18.71       75.47    135.94 o 
   1  -7  13       66.47       74.08    144.76 o 
   2  -7  13      805.14     1028.31    185.44 o 
   3  -7  13      447.38      584.81    111.40 o 
   4  -7  13        1.41     -109.35     97.59 o 
   5  -7  13       50.34      110.42    107.95 o 
   6  -7  13      268.58      218.98    127.29 o 
   7  -7  13       24.12     -126.98    107.18 o 
   8  -7  13      111.23      -77.02    121.72 o 
  -4  -6  13      221.47      324.00    145.69 o 
  -3  -6  13       84.96      -23.04    121.72 o 
   0  -6  13       32.06      176.62    120.33 o 
   1  -6  13       35.29      -38.36    126.51 o 
   2  -6  13      791.46     1104.08    192.71 o 
   3  -6  13      416.38      334.56     90.28 o 
   4  -6  13       24.30      -92.02     95.27 o 
   5  -6  13      313.63      403.81    131.15 o 
   6  -6  13     1333.71     1836.14    217.61 o 
   7  -6  13      372.97      330.80    139.50 o 
   8  -6  13       39.33     -137.34    108.26 o 
   9  -6  13        0.21      -24.75    114.45 o 
  -4  -5  13      510.80      598.68    156.36 o 
  -3  -5  13      376.28      363.59    145.85 o 
  -2  -5  13        1.34     -126.98    107.49 o 
  -1  -5  13       52.79      -16.08     98.06 o 
   1  -5  13        1.83        5.88     99.75 o 
   2  -5  13      332.41      387.37     91.95 o 
   3  -5  13      133.12       17.94    104.39 o 
   4  -5  13        0.30     -129.30     88.47 o 
   5  -5  13      414.78      812.87    161.93 o 
   6  -5  13     1840.12     2538.92    250.86 o 
   7  -5  13      350.09      221.00    121.72 o 
   8  -5  13        5.86      -16.39    105.63 o 
   9  -5  13      342.44      517.02    139.97 o 
  10  -5  13      631.73      588.78    160.23 o 
  -5  -4  13       19.31      128.36    139.19 o 
  -4  -4  13      420.24      652.02    168.58 o 
  -3  -4  13      465.89      443.40    150.02 o 
  -2  -4  13       35.02     -115.69     96.97 o 
  -1  -4  13      287.81      273.43    115.69 o 
   0  -4  13     1641.41     1907.59    193.95 o 
   1  -4  13      268.02      166.42    107.33 o 
   2  -4  13       72.84       -1.19     62.29 o 
   3  -4  13       10.56      -50.11     83.36 o 
   4  -4  13      457.83      228.88    116.31 o 
   5  -4  13       72.57      -20.57    103.00 o 
   6  -4  13     1010.97     1150.94    188.53 o 
   7  -4  13      240.34       37.89     95.58 o 
   8  -4  13       23.47      -60.94     82.28 o 
   9  -4  13      716.59     1017.18    186.68 o 
  10  -4  13     1184.66     1337.46    200.60 o 
  11  -4  13       69.05      -77.18    104.71 o 
  -6  -3  13       84.82      -11.91    129.45 o 
  -5  -3  13        6.17     -181.65    121.10 o 
  -4  -3  13      188.03       96.81    132.85 o 
  -3  -3  13      161.08      162.70    122.80 o 
  -2  -3  13        1.20     -146.62     97.75 o 
  -1  -3  13      150.08      147.70    104.70 o 
   0  -3  13     1873.74     2437.22    291.23 o 
   1  -3  13     1299.39     1889.81    201.83 o 
   2  -3  13      109.38      105.32     94.34 o 
   3  -3  13      431.91      410.61    121.87 o 
   4  -3  13     1280.17     1535.88    193.95 o 
   5  -3  13       11.35     -126.44     84.29 o 
   6  -3  13      279.39      178.48    114.60 o 
   7  -3  13       16.62      -59.24     95.58 o 
   8  -3  13       37.78      -68.36     91.56 o 
   9  -3  13      696.11     1011.76    183.74 o 
  10  -3  13     1037.79     1148.62    201.21 o 
  11  -3  13       73.50     -108.11    117.08 o 
  12  -3  13        3.10     -169.82    113.21 o 
  -6  -2  13      373.02      346.89    155.59 o 
  -5  -2  13      253.06       41.14    120.48 o 
  -4  -2  13        0.08      -42.69     97.75 o 
  -3  -2  13       22.63      -57.07     92.02 o 
  -2  -2  13       66.94     -105.79    100.07 o 
  -1  -2  13      290.27      259.13    102.02 o 
   0  -2  13      744.04      936.83    186.20 o 
   1  -2  13      479.96      480.21    124.66 o 
   2  -2  13       39.31      -47.64     77.49 o 
   3  -2  13      767.54      930.88    155.28 o 
   4  -2  13     1777.59     2202.38    221.01 o 
   5  -2  13      387.58      256.41    122.18 o 
   6  -2  13       53.90      -74.39     85.68 o 
   7  -2  13      265.84      232.13    109.65 o 
   8  -2  13      521.86      418.19    136.41 o 
   9  -2  13      121.66       88.46    102.07 o 
  10  -2  13      196.31      199.67    118.63 o 
  11  -2  13       46.55      -73.93    104.40 o 
  12  -2  13        1.94      -57.69    121.72 o 
  -7  -1  13      111.32       55.83    135.32 o 
  -6  -1  13      659.80      842.25    180.95 o 
  -5  -1  13      397.17      658.05    154.97 o 
  -4  -1  13       36.82      -34.18     96.51 o 
  -3  -1  13      196.31      294.46    127.60 o 
  -2  -1  13      676.89      690.22    161.47 o 
  -1  -1  13       66.19     -156.36    104.24 o 
   0  -1  13      256.86      133.94     78.52 o 
   1  -1  13      152.04      115.58     64.41 o 
   2  -1  13      109.74        9.74     78.56 o 
   3  -1  13      309.36       99.13     92.95 o 
   4  -1  13     1357.89     1334.84    175.54 o 
   5  -1  13       94.83      -42.84     88.16 o 
   6  -1  13      171.95      169.04    101.92 o 
   7  -1  13     1477.86     1418.97    179.56 o 
   8  -1  13     1313.46     1437.53    195.65 o 
   9  -1  13        9.56     -113.68     75.78 o 
  10  -1  13       24.23     -120.48     98.06 o 
  11  -1  13      749.20      866.23    186.06 o 
  12  -1  13        7.69      -64.18    107.49 o 
  -7   0  13       20.23       61.86    140.58 o 
  -6   0  13      398.62      585.84    160.23 o 
  -5   0  13      218.05      264.61    140.12 o 
  -4   0  13       12.28      -67.12     93.42 o 
  -2   0  13     2005.74     2432.36    247.92 o 
  -1   0  13      271.58      399.47    131.00 o 
   0   0  13       31.57        3.68     61.27 o 
   1   0  13       92.27       94.67     59.16 o 
   3   0  13       34.25     -104.86     69.91 o 
   4   0  13      921.04      889.58    153.27 o 
   5   0  13        7.02     -105.09     70.06 o 
   6   0  13       37.65      -18.71     68.21 o 
   7   0  13     1951.37     1924.45    206.94 o 
   8   0  13     1899.63     1852.46    198.35 o 
   9   0  13       80.78      -18.06     51.21 o 
  10   0  13       13.54     -116.46     97.13 o 
  11   0  13     1275.70     1434.75    212.81 o 
  12   0  13      661.29      610.28    173.53 o 
  13   0  13      167.57       38.97    147.23 o 
  -7   1  13        0.07      -90.32    130.38 o 
  -6   1  13      171.82       35.11    120.32 o 
  -5   1  13       11.43      -59.70    109.19 o 
  -4   1  13        4.83      -17.63     92.33 o 
  -3   1  13      462.72      602.24    159.46 o 
  -2   1  13     1749.77     1997.45    220.24 o 
  -1   1  13      474.75      576.25    141.36 o 
   0   1  13        0.27      -13.92     78.56 o 
   1   1  13      560.69      522.01     87.86 o 
   2   1  13     1430.90     1309.06    115.58 o 
   3   1  13        0.13     -104.40     69.60 o 
   4   1  13      103.81       -8.66     77.33 o 
   5   1  13      387.09      277.29    102.39 o 
   6   1  13      228.62       60.93     85.22 o 
   7   1  13     1007.61     1037.28    155.74 o 
   8   1  13      986.61      888.25    105.47 o 
   9   1  13        0.02      -80.42     53.62 o 
  10   1  13       40.80      -81.99     54.66 o 
  11   1  13     1886.53     2128.21    170.31 o 
  12   1  13     1098.76     1528.30    240.02 o 
  13   1  13        7.48     -147.39    121.25 o 
  -7   2  13      103.27       89.39    131.15 o 
  -6   2  13        9.50      -73.00     93.72 o 
  -5   2  13      156.67       42.99    119.39 o 
  -4   2  13      153.07      -37.43    128.83 o 
  -3   2  13      284.55      317.19    128.37 o 
  -2   2  13      546.13      525.83    140.90 o 
  -1   2  13       57.61      137.49     99.60 o 
   0   2  13       97.74        5.26     83.20 o 
   1   2  13     1690.67     2146.66    149.02 o 
   2   2  13     3061.78     2820.23    165.43 o 
   3   2  13        6.32      -67.32     44.88 o 
   4   2  13      239.45      342.10    106.87 o 
   5   2  13     2971.79     2948.31    252.87 o 
   6   2  13     1294.05     1035.74    153.73 o 
   7   2  13      266.79      131.78     76.40 o 
   8   2  13      227.62      127.66     65.98 o 
   9   2  13      193.78      123.95     77.64 o 
  10   2  13        1.02     -112.08     81.27 o 
  11   2  13     1640.03     1841.66    163.37 o 
  12   2  13     1253.86     1365.88    153.84 o 
  13   2  13        0.36      -54.03     98.05 o 
  -7   3  13       92.60       93.72    128.36 o 
  -6   3  13        6.36      -39.44     98.98 o 
  -5   3  13      436.47      539.71    109.51 o 
  -4   3  13      980.63     1250.54    204.15 o 
  -3   3  13        8.26      -98.36    101.30 o 
  -2   3  13      105.48       71.91    100.99 o 
  -1   3  13       27.49     -104.63     69.75 o 
   0   3  13      191.74       77.95     85.52 o 
   1   3  13     1214.98     1327.41    184.36 o 
   2   3  13     2841.27     3142.09    179.07 o 
   3   3  13       56.40       80.64     62.02 o 
   4   3  13      108.84       81.44     49.62 o 
   5   3  13     4055.63     3813.17    290.92 o 
   6   3  13     2725.46     2663.23    165.19 o 
   7   3  13        8.08      -71.11     47.40 o 
   8   3  13       27.78      -79.64     53.10 o 
   9   3  13     1145.61     1041.61    155.50 o 
  10   3  13        2.19      -95.23     63.49 o 
  11   3  13      865.19      908.99    127.10 o 
  12   3  13      184.78      258.93     91.26 o 
  13   3  13       73.59       41.49     85.63 o 
  -7   4  13       26.28     -116.00     95.58 o 
  -6   4  13        4.57     -118.02     78.68 o 
  -5   4  13      718.45      921.29    200.44 o 
  -4   4  13     1266.04     1809.69    226.27 o 
  -3   4  13      118.49      -80.27    105.79 o 
  -2   4  13      119.28      -36.35     95.43 o 
  -1   4  13     1089.23     1125.11    170.44 o 
   0   4  13      942.51      816.27    151.41 o 
   1   4  13      219.34      138.26    103.93 o 
   2   4  13      204.00       81.35     85.37 o 
   3   4  13       87.73       59.11     51.42 o 
   4   4  13      287.41      268.52     77.50 o 
   5   4  13     2745.79     2734.66    164.03 o 
   6   4  13     1419.36     1247.30    151.57 o 
   7   4  13        1.58      -72.10     48.06 o 
   8   4  13        2.54      -41.60     89.24 o 
   9   4  13     3218.76     3415.22    209.80 o 
  10   4  13     1750.47     1943.88    227.20 o 
  11   4  13      123.81       21.32     83.90 o 
  12   4  13       55.22       38.00     80.77 o 
  13   4  13      483.41      535.36    114.44 o 
  -7   5  13       11.20      -70.68    107.49 o 
  -6   5  13       16.63     -110.84     73.90 o 
  -5   5  13      297.12      567.90    170.13 o 
  -4   5  13      682.88      864.83    187.76 o 
  -3   5  13      197.08       67.12    123.11 o 
  -2   5  13       93.12       -0.62    101.45 o 
  -1   5  13     1991.77     2202.53    222.40 o 
   0   5  13     1616.53     1581.72    183.43 o 
   1   5  13       94.29       -8.51     66.97 o 
   2   5  13      186.48      149.09     80.58 o 
   3   5  13     1009.15      828.95    150.95 o 
   4   5  13       48.69      -86.50     57.67 o 
   5   5  13     1184.24     1132.03    112.20 o 
   6   5  13      189.61      205.91     74.27 o 
   7   5  13      102.80       -0.17     67.92 o 
   8   5  13      524.08      257.96    123.11 o 
   9   5  13     2691.18     2804.93    190.71 o 
  10   5  13      943.77      941.91    183.81 o 
  11   5  13       44.39      -21.14     78.98 o 
  12   5  13      576.56      422.07    113.67 o 
  13   5  13     1166.27     1502.64    225.48 o 
  -7   6  13      211.71      284.83    107.10 o 
  -6   6  13      324.33      305.79    107.37 o 
  -5   6  13       11.13      -78.72    116.61 o 
  -4   6  13      186.27      120.94    144.14 o 
  -3   6  13        2.25     -146.62    100.99 o 
  -2   6  13        0.60     -141.75     94.50 o 
  -1   6  13     1621.92     1942.39    216.99 o 
   0   6  13     1722.33     1543.61    182.50 o 
   1   6  13       33.45      -21.50     62.33 o 
   2   6  13      557.34      451.29    120.64 o 
   3   6  13     2655.69     2759.62    250.09 o 
   4   6  13      641.31      504.18    136.57 o 
   5   6  13       65.18       -9.26     43.53 o 
   6   6  13       52.02      -30.31     43.09 o 
   7   6  13      284.72      272.29     68.00 o 
   8   6  13      209.62      104.79     65.23 o 
   9   6  13      620.38      570.07     85.60 o 
  10   6  13        8.22       80.58    100.68 o 
  11   6  13       13.90      -69.44     93.26 o 
  12   6  13      995.47      712.34    175.85 o 
  -6   7  13      443.75      584.43    119.61 o 
  -5   7  13       31.72     -108.11    128.37 o 
  -4   7  13       12.54     -169.82    114.91 o 
  -3   7  13      328.69      217.28    145.54 o 
  -2   7  13       78.42       52.12    103.77 o 
  -1   7  13      608.97      851.22    169.51 o 
   0   7  13      933.18     1000.16    167.34 o 
   1   7  13       33.04      -70.53     80.11 o 
   2   7  13      216.63       70.52     81.66 o 
   3   7  13     2461.35     2304.45    219.31 o 
   4   7  13      656.18      582.28    137.80 o 
   5   7  13        3.56      -67.28     71.30 o 
   6   7  13      508.74      497.88     88.14 o 
   7   7  13     3011.98     3157.48    204.53 o 
   8   7  13      259.27      176.59     71.80 o 
   9   7  13      160.77       48.82     61.41 o 
  10   7  13       92.74       39.34     56.19 o 
  11   7  13      148.43       68.67    138.11 o 
  12   7  13      363.10      345.50    172.91 o 
  -6   8  13      454.44      511.60    197.81 o 
  -5   8  13       12.44     -176.62    139.66 o 
  -4   8  13       81.70       56.91    120.63 o 
  -3   8  13      893.66     1090.47    216.20 o 
  -2   8  13      303.71      198.28    131.77 o 
  -1   8  13        3.30      -99.60     82.59 o 
   0   8  13       13.59      -31.09    100.07 o 
   1   8  13      267.01       69.29    107.64 o 
   2   8  13       19.36     -113.21     75.47 o 
   3   8  13     1309.87     1209.71    159.46 o 
   4   8  13      270.45      378.44    114.76 o 
   5   8  13       71.36      -59.06     53.29 o 
   6   8  13      773.19      808.87    113.63 o 
   7   8  13     4220.82     4176.20    231.72 o 
   8   8  13      597.24      637.81    109.85 o 
   9   8  13        1.21      -51.77     52.60 o 
  10   8  13      787.61      936.34    100.26 o 
  11   8  13      499.68      404.73    172.60 o 
  -5   9  13        0.00     -140.43    152.34 o 
  -4   9  13       79.64      -14.07    138.57 o 
  -3   9  13     1164.73     1618.68    231.22 o 
  -2   9  13      503.12      384.47    171.83 o 
  -1   9  13        2.20     -143.83     95.89 o 
   0   9  13      541.26      494.28    154.66 o 
   1   9  13     1664.08     1762.21    216.22 o 
   2   9  13       81.07       25.67     86.92 o 
   3   9  13      547.80      660.68    147.55 o 
   4   9  13        0.03      -37.74     88.93 o 
   5   9  13      267.48      183.00     82.64 o 
   6   9  13      415.13      315.47     88.44 o 
   7   9  13     2126.40     2337.06    167.42 o 
   8   9  13      432.07      304.52     89.87 o 
   9   9  13        4.84      -90.41     93.03 o 
  10   9  13     1042.24     1136.25    212.35 o 
  11   9  13     1450.16     1860.42    264.63 o 
  -5  10  13       59.89     -105.32    149.25 o 
  -4  10  13       17.74     -206.63    150.02 o 
  -3  10  13      870.36     1493.05    244.19 o 
  -2  10  13      424.77      487.32    179.56 o 
  -1  10  13      120.86      -92.80    110.58 o 
   0  10  13      245.25      180.95    131.62 o 
   1  10  13     2244.39     2421.38    239.88 o 
   2  10  13      429.82      623.42    159.15 o 
   3  10  13       19.05     -132.00     88.00 o 
   4  10  13      307.85      126.66    123.72 o 
   5  10  13     1035.19     1085.06    129.66 o 
   6  10  13       40.10      -59.41     68.24 o 
   7  10  13      781.31      948.25    116.83 o 
   8  10  13        7.19      -99.30     71.08 o 
   9  10  13       39.26     -169.59    113.06 o 
  10  10  13      810.52      658.83    177.24 o 
  -4  11  13       30.12     -108.88    125.28 o 
  -3  11  13       89.21      117.54    153.26 o 
  -2  11  13        2.10      -75.32    105.02 o 
  -1  11  13       37.60     -170.28    113.52 o 
   0  11  13      375.06      410.15    159.15 o 
   1  11  13     1179.97     1079.64    183.27 o 
   2  11  13      223.45      246.21    137.65 o 
   3  11  13        6.79     -155.90    103.93 o 
   4  11  13      982.30      938.61    174.30 o 
   5  11  13     2522.36     2852.30    194.34 o 
   6  11  13       57.18      -17.09     83.93 o 
   7  11  13      144.03      105.63     80.85 o 
   8  11  13      146.09      101.45    120.63 o 
   9  11  13      123.92       48.25    124.81 o 
  -2  12  13       50.00     -162.70    134.40 o 
  -1  12  13      232.59      198.12    131.46 o 
   0  12  13        6.46     -114.60    106.10 o 
   1  12  13      732.16      549.96    167.81 o 
   2  12  13       89.50     -165.64    110.43 o 
   4  12  13      948.55     1097.43    198.89 o 
   5  12  13     1365.11     1730.52    187.94 o 
   6  12  13       73.91       41.63     77.02 o 
   7  12  13        7.40     -102.54     95.58 o 
   8  12  13      756.87      809.78    194.72 o 
  -1  13  13      471.22      365.76    189.00 o 
   0  13  13       17.64     -148.47    132.54 o 
   1  13  13       18.85     -151.88    119.09 o 
   2  13  13       27.68     -140.59    126.98 o 
   3  13  13       39.67     -145.54    122.18 o 
   4  13  13      248.16      253.63    144.92 o 
   5  13  13      478.22      455.94    105.69 o 
   6  13  13       23.71     -160.31    106.87 o 
   0  -7  14        3.65      -84.75    119.71 o 
   1  -7  14       58.13       96.04    143.83 o 
   2  -7  14      567.35      853.54    188.84 o 
   4  -7  14        5.94      -98.06    102.54 o 
   5  -7  14       78.77       52.89    123.26 o 
   6  -7  14      319.37      291.37    141.82 o 
   7  -7  14       81.22       32.48    124.03 o 
   0  -6  14       38.04      -17.01    114.91 o 
   1  -6  14        8.26       -5.72    115.68 o 
   3  -6  14      257.13      255.64    141.05 o 
   4  -6  14       15.94     -110.74     95.89 o 
   5  -6  14      305.57      371.64    143.83 o 
   6  -6  14     1094.42     1514.38    210.18 o 
   7  -6  14      386.29      561.71    167.65 o 
   8  -6  14       10.05       -6.03    122.49 o 
  -3  -5  14      267.73      222.70    137.96 o 
  -2  -5  14       11.04     -162.86    108.57 o 
   1  -5  14        7.53      -98.52    120.17 o 
   2  -5  14      167.42       79.49    111.66 o 
   3  -5  14       20.37     -122.03     93.72 o 
   4  -5  14        5.76      -47.64    103.78 o 
   5  -5  14      256.44      431.33    145.07 o 
   6  -5  14     1126.97     1512.99    211.58 o 
   7  -5  14      342.38      147.85    125.73 o 
   8  -5  14       19.71      -84.14     93.72 o 
   9  -5  14      283.85      309.93    141.52 o 
  -4  -4  14      240.62      387.10    159.15 o 
  -3  -4  14      250.88      279.92    139.81 o 
  -2  -4  14       21.49     -134.09    100.68 o 
  -1  -4  14      147.73      185.28    111.97 o 
   0  -4  14     1157.33     1296.63    168.43 o 
   1  -4  14      394.22      379.99    142.60 o 
   2  -4  14       12.14       27.68    103.31 o 
   3  -4  14       61.21      130.53    109.50 o 
   4  -4  14      279.02       55.83    122.80 o 
   5  -4  14       25.31     -117.54     98.52 o 
   6  -4  14      574.65      498.30    142.44 o 
   7  -4  14       68.50       -4.79    115.37 o 
   8  -4  14       37.78      170.90    123.42 o 
   9  -4  14      643.12      914.02    177.40 o 
  10  -4  14      918.84     1067.44    193.48 o 
  -5  -3  14       17.74     -148.94    137.49 o 
  -4  -3  14       62.47      -50.42    128.37 o 
  -3  -3  14       45.57      -16.70    102.08 o 
  -2  -3  14        2.20      -78.41     89.24 o 
  -1  -3  14      124.55      104.08    108.10 o 
   1  -3  14      669.87      976.04    168.43 o 
   2  -3  14      148.16       62.17     99.91 o 
   3  -3  14      605.49      697.49    149.09 o 
   4  -3  14      942.27     1032.95    173.84 o 
   5  -3  14       47.73     -150.79    100.53 o 
   6  -3  14       99.41     -148.47     98.98 o 
   7  -3  14       20.67      -97.75    104.09 o 
   8  -3  14       71.16      -81.97    109.19 o 
   9  -3  14      427.24      702.29    158.84 o 
  10  -3  14      624.63      703.52    174.61 o 
  11  -3  14       50.39      -73.62    106.72 o 
  -5  -2  14      174.14      136.10    152.49 o 
  -4  -2  14        5.73      -49.49    124.97 o 
  -3  -2  14       42.89      -40.06    116.00 o 
  -2  -2  14       86.80       11.91     95.89 o 
   0  -2  14      452.87      504.98    103.25 o 
   1  -2  14      194.51      163.62     72.06 o 
   2  -2  14       77.46       77.17     97.59 o 
   3  -2  14      979.05     1317.67    171.36 o 
   4  -2  14     2071.15     2469.63    245.29 o 
   5  -2  14      241.64      132.08    103.31 o 
   6  -2  14        0.42     -134.32     89.55 o 
   7  -2  14      339.82      380.92    136.26 o 
   8  -2  14      484.07      329.41    130.22 o 
   9  -2  14       39.60     -140.59    106.87 o 
  10  -2  14       60.54       57.38    109.34 o 
  11  -2  14       79.54      -65.27    105.02 o 
  -6  -1  14      423.83      826.79    203.22 o 
  -5  -1  14      247.15      195.18    149.56 o 
  -4  -1  14       35.62       51.50    126.51 o 
  -3  -1  14      197.88      261.67    123.27 o 
  -1  -1  14      100.37      -92.64    123.57 o 
   0  -1  14      119.28       93.64     75.26 o 
   1  -1  14        2.34      -10.94     60.36 o 
   2  -1  14       45.69      -65.11     70.53 o 
   3  -1  14      408.38      578.11    141.67 o 
   4  -1  14      785.44      745.44    156.52 o 
   5  -1  14       86.85      -49.65     83.52 o 
   6  -1  14       83.61       -6.96     93.10 o 
   7  -1  14     1366.24     1498.78    192.40 o 
   8  -1  14     1221.47     1331.28    211.11 o 
   9  -1  14       36.32      -89.08     90.79 o 
  10  -1  14       44.73      -75.78    110.12 o 
  11  -1  14      670.14      669.03    186.99 o 
  12  -1  14       27.59     -149.56    130.53 o 
  -6   0  14      222.23      287.19    135.48 o 
  -5   0  14       90.75      117.38    135.01 o 
  -4   0  14        6.36      -37.12    122.65 o 
  -3   0  14      516.59      802.82    155.59 o 
  -2   0  14     1504.06     1875.89    230.60 o 
  -1   0  14      240.54      262.75    128.83 o 
   0   0  14        4.92       27.22     70.04 o 
   1   0  14      684.72     1258.21    127.40 o 
   2   0  14      974.37     1108.90    126.03 o 
   3   0  14        0.29     -100.22     84.91 o 
   4   0  14      399.66      353.23    113.68 o 
   5   0  14       18.76      -30.47     77.95 o 
   6   0  14        2.64      -31.55     80.27 o 
   7   0  14     1347.08     1581.72    194.87 o 
   8   0  14     1547.39     1618.07    212.04 o 
   9   0  14      104.29       36.32     59.79 o 
  10   0  14       19.01     -111.67    108.88 o 
  11   0  14     1084.50     1408.14    234.61 o 
  12   0  14      741.46      947.58    213.43 o 
  -6   1  14       64.32      -20.26    128.37 o 
  -5   1  14        0.07       -9.90    103.31 o 
  -4   1  14       11.46     -139.35    107.80 o 
  -3   1  14      251.05      336.68    158.84 o 
  -2   1  14     1021.80     1037.13    189.31 o 
  -1   1  14      267.28      234.76    122.03 o 
   0   1  14       43.50       80.42    107.33 o 
   1   1  14     1347.85     1867.88    152.19 o 
   2   1  14     1138.63     1119.35    119.92 o 
   3   1  14       39.34      -75.86     50.58 o 
   4   1  14       20.86      -49.03     86.15 o 
   5   1  14      537.75      701.67    139.35 o 
   6   1  14      295.83      133.78    114.44 o 
   7   1  14      564.09      534.18    152.19 o 
   8   1  14      606.29      542.23    139.97 o 
   9   1  14        0.45      -81.80     54.53 o 
  10   1  14       75.97      -44.56     69.43 o 
  11   1  14     1395.50     1703.22    199.62 o 
  12   1  14      777.39      759.67    198.59 o 
  -6   2  14        0.02     -178.40    118.93 o 
  -5   2  14      159.46       70.06    113.52 o 
  -3   2  14       92.39      136.72    125.73 o 
  -2   2  14      248.29      206.47    124.19 o 
  -1   2  14        8.29     -109.96     93.26 o 
   0   2  14       34.78     -120.02     94.81 o 
   1   2  14      770.41     1136.40    187.76 o 
   2   2  14     1365.42     1359.57    122.80 o 
   3   2  14      113.28      155.43     67.10 o 
   5   2  14     2587.38     2535.05    242.35 o 
   6   2  14     1335.71     1185.12    191.47 o 
   7   2  14       89.76        7.11     98.21 o 
   8   2  14       89.07       -7.54     56.81 o 
   9   2  14      224.83      101.77     74.45 o 
  10   2  14        0.18      -96.32     64.21 o 
  11   2  14      899.10      958.51    125.12 o 
  12   2  14      560.10      355.55     99.03 o 
  -6   3  14        6.01     -131.15    117.54 o 
  -5   3  14      327.98      494.13    142.13 o 
  -4   3  14      855.85     1469.24    235.69 o 
  -3   3  14       58.32       -4.02    125.89 o 
  -2   3  14        1.43     -119.09     93.42 o 
  -1   3  14      298.00      243.58    126.20 o 
   0   3  14       70.75     -125.12     88.31 o 
   1   3  14      378.27      344.57    129.14 o 
   2   3  14     1324.49     1409.55    160.22 o 
   3   3  14       48.90       10.28     51.80 o 
   4   3  14      114.61       93.88     61.63 o 
   5   3  14     2698.84     2652.22    162.27 o 
   6   3  14     2107.34     2082.82    224.72 o 
   7   3  14        8.97      -50.21     51.27 o 
   8   3  14       90.99      -37.33     76.25 o 
   9   3  14     1096.70     1078.33    144.68 o 
  10   3  14        4.43      -64.01     63.73 o 
  11   3  14      581.84      527.08    106.79 o 
  12   3  14       50.55       37.39    101.76 o 
  -6   4  14        3.59     -162.86    108.57 o 
  -5   4  14      451.75      608.80    116.55 o 
  -4   4  14      809.98     1064.97    203.84 o 
  -3   4  14      102.10      115.84    137.33 o 
  -2   4  14       88.39       31.09    113.98 o 
  -1   4  14      734.35      891.59    179.72 o 
   0   4  14      182.94       84.91    109.80 o 
   1   4  14       37.00     -110.89     84.60 o 
   2   4  14       15.02      -57.84     78.57 o 
   3   4  14      132.95       39.34     70.60 o 
   4   4  14      279.69      264.19     76.91 o 
   5   4  14     1909.65     1983.49    171.83 o 
   6   4  14      977.32      976.16    115.63 o 
   7   4  14        0.04     -102.54     77.49 o 
   8   4  14        3.54      -72.19     64.88 o 
   9   4  14     2048.36     2065.72    161.48 o 
  10   4  14     1270.68     1253.03    137.23 o 
  11   4  14       90.66       43.77     79.37 o 
  12   4  14       44.91      -90.53     68.86 o 
  -6   5  14       38.70     -108.94     91.41 o 
  -5   5  14      130.62      192.71    155.43 o 
  -4   5  14      377.11      362.67    157.45 o 
  -3   5  14       63.94     -171.52    115.69 o 
  -2   5  14      158.59       76.24    119.86 o 
  -1   5  14     1236.31     1352.31    184.97 o 
   0   5  14      955.54      958.56    165.95 o 
   1   5  14       52.20      -25.36     88.62 o 
   2   5  14      210.33      195.65    106.25 o 
   3   5  14      977.95      989.18    171.67 o 
   4   5  14      194.48      -89.19    101.84 o 
   5   5  14      571.55      636.55    102.59 o 
   6   5  14       34.69      -54.56     49.07 o 
   7   5  14       26.86       48.16     71.14 o 
   8   5  14      783.89      812.01     91.87 o 
   9   5  14     1285.33     1440.93    142.59 o 
  10   5  14      311.49      311.85     95.41 o 
  11   5  14       35.66      -85.57     81.20 o 
  12   5  14      549.35      334.58    107.66 o 
  -6   6  14      276.87      282.38    105.33 o 
  -5   6  14        0.19      -74.39    133.94 o 
  -4   6  14       48.53     -193.25    128.83 o 
  -3   6  14        2.27     -162.63    108.42 o 
  -2   6  14       48.13     -161.47    120.95 o 
  -1   6  14     1321.24     1987.40    227.97 o 
   0   6  14      789.36      983.00    179.72 o 
   1   6  14        2.18      -88.47     78.26 o 
   2   6  14      629.10      534.18    131.93 o 
   3   6  14     2375.28     2382.71    241.27 o 
   4   6  14      571.03      373.49    125.89 o 
   5   6  14        7.37     -122.03     81.35 o 
   6   6  14       28.75      -22.93     46.63 o 
   7   6  14      264.72      210.42     63.29 o 
   8   6  14       48.47      -80.22     53.48 o 
   9   6  14      528.91      470.55     82.26 o 
  10   6  14       43.16       32.20     63.76 o 
  11   6  14       10.82      -60.16     95.43 o 
  12   6  14      673.60      390.81    152.19 o 
  -5   7  14       20.29      -27.84    137.96 o 
  -4   7  14       75.04     -108.42    134.86 o 
  -3   7  14      355.53      264.76    139.66 o 
  -2   7  14       32.79     -150.56    100.38 o 
  -1   7  14      389.69      424.84    136.72 o 
   0   7  14      453.01      416.49    134.86 o 
   1   7  14       13.59     -125.74     83.83 o 
   2   7  14       56.78      -71.92     79.96 o 
   3   7  14     1902.33     2297.03    238.18 o 
   4   7  14      577.33      448.19    137.80 o 
   5   7  14        4.00      -59.85     71.61 o 
   6   7  14      537.24      477.28    122.88 o 
   7   7  14     2298.06     2400.79    134.63 o 
   8   7  14      212.14      193.30     68.95 o 
   9   7  14       32.26      -79.40     54.99 o 
  10   7  14      128.65       19.92     63.08 o 
  11   7  14      112.00       47.61     79.33 o 
  -5   8  14        9.24      -14.54    155.43 o 
  -4   8  14      100.34      273.12    166.26 o 
  -3   8  14      860.45     1287.66    234.76 o 
  -2   8  14      136.61      -90.32    117.23 o 
  -1   8  14        1.67      -61.56    104.55 o 
   0   8  14      202.55       95.58    121.87 o 
   1   8  14      398.92      221.15    115.07 o 
   2   8  14       21.75     -117.54     93.57 o 
   3   8  14      963.77     1129.75    180.18 o 
   4   8  14      197.16      221.46    110.27 o 
   5   8  14       47.61      -11.75     80.27 o 
   6   8  14      450.80      403.53     92.03 o 
   7   8  14     2907.10     3116.15    202.86 o 
   8   8  14      728.10      678.00    114.17 o 
   9   8  14       16.62      -74.58     56.96 o 
  10   8  14      796.57      791.81     98.72 o 
  11   8  14      550.03      587.23    184.36 o 
  -4   9  14       82.87      372.72    177.86 o 
  -3   9  14      944.71     1459.03    247.75 o 
  -2   9  14      444.82      599.92    193.48 o 
  -1   9  14        8.42      -99.60    113.21 o 
   0   9  14      232.44      235.07    125.43 o 
   1   9  14     1784.70     2002.40    222.87 o 
   2   9  14      212.35      169.04    124.97 o 
   3   9  14      277.35      209.41    106.72 o 
   4   9  14       25.96       16.08    100.37 o 
   5   9  14      170.11       80.73    118.47 o 
   6   9  14      362.21      251.39     83.70 o 
   7   9  14     1074.73     1339.31    135.99 o 
   8   9  14      207.35       90.03     81.20 o 
   9   9  14        0.81      -90.39     76.17 o 
  10   9  14      865.18     1039.14    216.20 o 
  -3  10  14      507.46      837.31    216.82 o 
  -2  10  14      155.41       40.67    147.23 o 
  -1  10  14       62.77      -29.23    107.80 o 
   0  10  14      293.57      265.85    146.46 o 
   1  10  14     1601.23     1831.65    216.06 o 
   2  10  14      351.43      471.08    156.67 o 
   3  10  14        0.04     -152.19    103.93 o 
   4  10  14      285.54      201.68    139.97 o 
   5  10  14     1034.94      972.37    126.14 o 
   6  10  14        0.49     -108.34     72.23 o 
   7  10  14      385.37      383.26     97.33 o 
   8  10  14        6.53     -115.89     85.84 o 
   9  10  14       34.33     -181.88    121.25 o 
  10  10  14      608.24      548.88    189.00 o 
  -2  11  14        1.49     -141.98    105.48 o 
  -1  11  14       45.59     -152.34    134.09 o 
   0  11  14      152.49      160.69    148.01 o 
   1  11  14      886.95      737.39    167.65 o 
   2  11  14      127.26      -20.11    129.14 o 
   3  11  14        3.75     -165.41    110.27 o 
   4  11  14      899.78      901.33    191.16 o 
   5  11  14     1713.49     1947.28    161.19 o 
   6  11  14       55.31      -35.15     84.60 o 
   7  11  14       26.36      -47.43     76.65 o 
   8  11  14      244.99      141.97    147.85 o 
   9  11  14      142.03      171.83    148.17 o 
  -1  12  14      266.05      286.57    163.94 o 
   0  12  14        1.25     -183.74    124.81 o 
   1  12  14      330.87      351.84    176.16 o 
   2  12  14       50.02     -132.54    107.33 o 
   3  12  14        6.63     -185.59    123.73 o 
   4  12  14      576.74      446.49    168.27 o 
   5  12  14      904.28     1392.37    209.57 o 
   6  12  14       64.13       66.33     86.33 o 
   7  12  14       20.04     -133.60     89.07 o 
   1  13  14        2.21      -89.39    140.43 o 
   2  13  14       51.67      -41.45    120.33 o 
   3  13  14       68.93      -77.02    132.54 o 
   4  13  14      116.09       79.96    139.96 o 
   5  13  14      296.32      534.96    172.60 o 
   0  -6  15       43.10      135.01    126.20 o 
   4  -6  15        7.98     -161.00    107.33 o 
   5  -6  15      233.07      348.75    149.09 o 
   6  -6  15      802.58     1103.00    207.25 o 
   3  -5  15        0.15      -39.90    114.91 o 
   4  -5  15       18.02     -131.00    102.85 o 
   5  -5  15      118.31      101.76    126.20 o 
   6  -5  15      591.89      624.66    173.99 o 
   7  -5  15      215.62      -15.00    130.53 o 
   8  -5  15       20.35     -106.41    116.61 o 
  -2  -4  15       11.29      -78.88    104.86 o 
  -1  -4  15       63.81       88.15    115.37 o 
   0  -4  15      670.89      655.58    135.33 o 
   2  -4  15        1.64     -103.00    114.29 o 
   3  -4  15       93.33       70.21    111.66 o 
   4  -4  15      250.99      164.71    126.05 o 
   5  -4  15        9.96     -133.47    109.50 o 
   6  -4  15      217.13      196.42    138.58 o 
   7  -4  15        8.29     -159.84    106.56 o 
   8  -4  15        4.96     -113.99     92.33 o 
   9  -4  15      380.61      643.36    178.48 o 
  -3  -3  15        2.65     -126.05    113.99 o 
  -2  -3  15        5.37      -39.44    107.49 o 
  -1  -3  15      113.71      103.62    112.59 o 
   1  -3  15      286.81      340.72     84.37 o 
   2  -3  15      124.02       30.47    106.87 o 
   3  -3  15      530.35      687.90    159.30 o 
   4  -3  15      775.33     1051.97    188.07 o 
   5  -3  15      117.84       23.82    117.85 o 
   6  -3  15       30.99      -90.63    108.42 o 
   7  -3  15       37.34      -57.69     99.76 o 
   8  -3  15       66.73       15.00    108.41 o 
   9  -3  15      191.99      242.18    149.09 o 
  10  -3  15      349.34      288.74    141.52 o 
  -4  -2  15       23.77      -23.20    113.68 o 
  -3  -2  15       40.32       37.43    106.87 o 
  -2  -2  15       98.57       68.05    106.56 o 
   0  -2  15      235.18      318.31    176.93 o 
   1  -2  15       83.60      -23.27     67.90 o 
   2  -2  15       24.89      -73.00     95.74 o 
   3  -2  15      618.56      904.43    173.84 o 
   4  -2  15     1149.01     1549.71    205.08 o 
   5  -2  15      148.88       10.52    114.44 o 
   6  -2  15       34.63      -61.09     89.55 o 
   7  -2  15      478.33      634.87    169.97 o 
   8  -2  15      422.07      450.82    159.92 o 
   9  -2  15        3.46     -167.27    111.51 o 
  10  -2  15        4.63      -18.40    111.82 o 
  11  -2  15      126.24       17.94    126.51 o 
  -4  -1  15       28.28       52.89    116.30 o 
  -3  -1  15      202.02      266.16    141.52 o 
   0  -1  15       37.21      -23.38     72.33 o 
   1  -1  15       28.28       48.62     69.04 o 
   2  -1  15       85.01       37.83     68.05 o 
   3  -1  15      151.03       81.19    115.68 o 
   4  -1  15      579.37      717.29    163.17 o 
   5  -1  15       25.83      -19.18     83.52 o 
   6  -1  15       55.67       28.15    106.71 o 
   7  -1  15      996.95     1267.25    184.97 o 
   8  -1  15     1127.94     1035.27    203.84 o 
   9  -1  15       70.48        0.31    105.63 o 
  10  -1  15       59.14      -85.22    111.51 o 
  11  -1  15      586.18      635.02    192.24 o 
  -5   0  15       40.47      -69.91    138.11 o 
  -4   0  15        2.07      -84.60    110.89 o 
  -3   0  15      266.64      469.69    148.01 o 
  -1   0  15      194.23      169.20    127.29 o
[truncated: 31,402 more chars]
